# Supplementary material for: Crystal structure of 2-amino-5-nitro­pyridinium sulfamate
Source: Acta Crystallogr E Crystallogr Commun. 2015 Jan 31;71(Pt 2):231–3. doi: 10.1107/S2056989015000365 (PMC4384627; doi:10.1107/S2056989015000365)
Supplement: Supplementary file 1 [file e-71-00231-sup1.cif]

##############################################################################
#                                                                            #
# This CIF contains the data in a paper accepted for publication in          #
# Acta Crystallographica Section E. It conforms to the requirements of       #
# Notes for Authors for Acta Crystallographica Section E, and has been       #
# peer reviewed under the auspices of the IUCr Commission on Journals.       #
#                                                                            #
# Full details of the Crystallographic Information File format               #
# are given in the paper "The Crystallographic Information File (CIF):       #
# a New Standard Archive File for Crystallography" by S. R. Hall, F. H.      #
# Allen and I. D. Brown [Acta Cryst. (1991), A47, 655-685].                  #
#                                                                            #
# The current version of the core CIF dictionary is obtainable from          #
# ftp://ftp.iucr.org/pub/cif_core.dic.                                       #
#                                                                            #
# Software is freely available for graphical display of the structure(s)     #
# in this CIF. For information consult the CIF software page                 #
# http://www.iucr.org/resources/cif/software.                                #
#                                                                            #
# This file may be used for bona fide research purposes within the           #
# scientific community so long as proper attribution is given to the journal # 
# article from which it was obtained.                                        #
#                                                                            #
##############################################################################
data_global
_audit_creation_method     SHELXL-97
_journal_date_recd_electronic     2014-12-15
_journal_date_accepted     2015-01-08
_journal_name_full     'Acta Crystallographica, Section E'
_journal_year     2015
_journal_volume     71
_journal_issue      2
_journal_page_first     231
_journal_page_last     233
_journal_paper_category     GO
_journal_paper_doi     10.1107/S2056989015000365
_journal_coeditor_code     SU5048
loop_
    _publ_contact_author_name
    _publ_contact_author_address
    _publ_contact_author_email
    'Dr. M. NizamMohideen'
;
Department of Physics
The New College (Autonomous)
Chennai 600 014
Tamil Nadu
India
;
 'mnizam_new@yahoo.in'
    'Dr. Prem Anand Devarajan'
;
Physics Research Centre
Department of Physics
St. Xavier's College (Autonomous)
Palayamkottai - 627 002
Tamil Nadu
India
;
 devarajanpremanand@gmail.com
_publ_contact_author_fax     ?
_publ_contact_author_phone     '91-9841459257'
_publ_section_title
;
Crystal structure of 2-amino-5-nitropyridinium sulfamate
;
_publ_section_title_footnote     .
loop_
    _publ_author_name
    _publ_author_footnote
    _publ_author_address
    'M. Ambrose Rajkumar' .
;
Physics Research Centre
Department of Physics
St. Xavier's College (Autonomous)
Palayamkottai 627 002
Tamil Nadu
India
;
    'NizamMohideen, M.' .
;
Department of Physics
The New College (Autonomous)
Chennai 600 014
Tamil Nadu
India
;
    'S. Stanly John Xavier' .
;
Department of Chemistry
St. Xavier's College (Autonomous)
Palayamkottai 627 002
Tamil Nadu
India
;
    'S. Anbarasu' .
;
Physics Research Centre
Department of Physics
St. Xavier's College (Autonomous)
Palayamkottai 627 002
Tamil Nadu
India
;
    'Dr. Prem Anand Devarajan' .
;
Physics Research Centre
Department of Physics
St. Xavier's College (Autonomous)
Palayamkottai 627 002
Tamil Nadu
India
;
_publ_section_synopsis
;
The title molecular salt, obtained by the reaction of sulfamic acid with
2-amino-5-nitropyridine, is the result of a proton transfer from sulfamic acid
to the N atom of the pyridine ring. In the crystal, the cations and anions are
linked by a number of N---H...O and N---H...N hydrogen bonds, forming sheets
lying parallel to (100).
;
data_I
_audit_creation_method     SHELXL-97
_chemical_name_systematic
;
2-Amino-5-nitropyridinium sulfamate
;
_chemical_name_common     ?
_chemical_formula_moiety     'C5 H6 N3 O2 +, H2 N O3 S -'
_chemical_formula_sum     'C5 H8 N4 O5 S'
_chemical_formula_iupac     'C5 H6 N3 O2 +, H2 N O3 S -'
_chemical_formula_weight     236.21
_chemical_melting_point     ?
_symmetry_cell_setting     orthorhombic
_symmetry_space_group_name_H-M     'P b c n'
_symmetry_space_group_name_Hall     '-P 2n 2ab'
loop_
    _symmetry_equiv_pos_as_xyz
    'x, y, z'
    '-x+1/2, -y+1/2, z+1/2'
    'x+1/2, -y+1/2, -z'
    '-x, y, -z+1/2'
    '-x, -y, -z'
    'x-1/2, y-1/2, -z-1/2'
    '-x-1/2, y-1/2, z'
    'x, -y, z-1/2'
_cell_length_a     28.0866(10)
_cell_length_b     9.0052(3)
_cell_length_c     7.4023(2)
_cell_angle_alpha     90.00
_cell_angle_beta     90.00
_cell_angle_gamma     90.00
_cell_volume     1872.23(10)
_cell_formula_units_Z     8
_cell_measurement_reflns_used     1653
_cell_measurement_theta_min     2.4
_cell_measurement_theta_max     31.1
_cell_measurement_temperature     293(2)
_exptl_crystal_description     Block
_exptl_crystal_colour     Colourless
_exptl_crystal_size_max     0.35
_exptl_crystal_size_mid     0.30
_exptl_crystal_size_min     0.25
_exptl_crystal_density_diffrn     1.676
_exptl_crystal_density_meas     ?
_exptl_crystal_density_method     'not measured'
_exptl_crystal_F_000     976
_exptl_absorpt_coefficient_mu     0.357
_exptl_absorpt_correction_type     multi-scan
_exptl_absorpt_process_details
;
(SADABS; Bruker, 2004)
;
_exptl_absorpt_correction_T_min     0.8872
_exptl_absorpt_correction_T_max     0.9171
_exptl_special_details     ?
_diffrn_ambient_temperature     293(2)
_diffrn_radiation_type     MoK\a
_diffrn_radiation_wavelength     0.71073
_diffrn_radiation_source     'fine-focus sealed tube'
_diffrn_radiation_monochromator     graphite
_diffrn_measurement_device_type
;
Bruker Kappa APEXII CCD
;
_diffrn_measurement_method     '\w and \f scans'
_diffrn_detector_area_resol_mean     ?
_diffrn_reflns_number     15358
_diffrn_reflns_av_R_equivalents     0.0239
_diffrn_reflns_av_sigmaI/netI     0.0138
_diffrn_reflns_theta_min     2.38
_diffrn_reflns_theta_max     24.99
_diffrn_reflns_theta_full     24.99
_diffrn_measured_fraction_theta_max     0.999
_diffrn_measured_fraction_theta_full     0.999
_diffrn_reflns_limit_h_min     -33
_diffrn_reflns_limit_h_max     33
_diffrn_reflns_limit_k_min     -10
_diffrn_reflns_limit_k_max     10
_diffrn_reflns_limit_l_min     -8
_diffrn_reflns_limit_l_max     8
_diffrn_standards_number     0
_diffrn_standards_interval_count     ?
_diffrn_standards_interval_time     ?
_diffrn_standards_decay_%     ?
_refine_special_details
;
Refinement of <i>F</i>^2^ against ALL reflections. The weighted <i>R</i>-factor
<i>wR</i> and goodness of fit <i>S</i> are based on <i>F</i>^2^, conventional
<i>R</i>-factors <i>R</i> are based on <i>F</i>, with <i>F</i> set to zero for
negative <i>F</i>^2^. The threshold expression of <i>F</i>^2^ >
\s(<i>F</i>^2^) is used only for calculating <i>R</i>-factors(gt) <i>etc</i>.
and is not relevant to the choice of reflections for refinement.
<i>R</i>-factors based on <i>F</i>^2^ are statistically about twice as large
as those based on <i>F</i>, and <i>R</i>- factors based on ALL data will be
even larger.
;
_reflns_number_total     1653
_reflns_number_gt     1557
_reflns_threshold_expression     I>2\s(I)
_refine_ls_structure_factor_coef     Fsqd
_refine_ls_matrix_type     full
_refine_ls_R_factor_all     0.0582
_refine_ls_R_factor_gt     0.0552
_refine_ls_wR_factor_gt     0.1089
_refine_ls_wR_factor_ref     0.1108
_refine_ls_goodness_of_fit_ref     1.284
_refine_ls_restrained_S_all     1.290
_refine_ls_number_reflns     1653
_refine_ls_number_parameters     175
_refine_ls_number_restraints     50
_refine_ls_hydrogen_treatment     mixed
_refine_ls_weighting_scheme     calc
_refine_ls_weighting_details
         'calc w=1/[\s^2^(Fo^2^)+(0.0116P)^2^+5.4481P] where P=(Fo^2^+2Fc^2^)/3'
_atom_sites_solution_hydrogens     geom
_atom_sites_solution_primary     direct
_atom_sites_solution_secondary     difmap
_refine_ls_shift/su_max     0.000
_refine_ls_shift/su_mean     0.000
_refine_diff_density_max     0.265
_refine_diff_density_min     -0.445
_refine_ls_extinction_method     none
_refine_ls_extinction_coef     ?
loop_
    _atom_type_symbol
    _atom_type_description
    _atom_type_scat_dispersion_real
    _atom_type_scat_dispersion_imag
    _atom_type_scat_source
    'C' 'C' 0.0033 0.0016
                         'International Tables Vol C Tables 4.2.6.8 and 6.1.1.4'
    'H' 'H' 0.0000 0.0000
                         'International Tables Vol C Tables 4.2.6.8 and 6.1.1.4'
    'N' 'N' 0.0061 0.0033
                         'International Tables Vol C Tables 4.2.6.8 and 6.1.1.4'
    'O' 'O' 0.0106 0.0060
                         'International Tables Vol C Tables 4.2.6.8 and 6.1.1.4'
    'S' 'S' 0.1246 0.1234
                         'International Tables Vol C Tables 4.2.6.8 and 6.1.1.4'
_computing_data_collection
;
APEX2 (Bruker, 2004)
;
_computing_cell_refinement
;
APEX2 and SAINT (Bruker, 2004)
;
_computing_data_reduction
;
SAINT and XPREP (Bruker, 2004)
;
_computing_structure_solution
;
SHELXS97 (Sheldrick, 2008)
;
_computing_structure_refinement
;
SHELXL97 (Sheldrick, 2008)
;
_computing_molecular_graphics
;
ORTEP-3 for Windows (Farrugia, 2012) and Mercury (Macrae <i>et al.</i>,
2008)
;
_computing_publication_material
;
WinGX (Farrugia, 2012) and PLATON (Spek, 2009)
;
loop_
    _atom_site_type_symbol
    _atom_site_label
    _atom_site_fract_x
    _atom_site_fract_y
    _atom_site_fract_z
    _atom_site_U_iso_or_equiv
    _atom_site_adp_type
    _atom_site_calc_flag
    _atom_site_refinement_flags
    _atom_site_occupancy
    _atom_site_symmetry_multiplicity
    _atom_site_disorder_assembly
    _atom_site_disorder_group
    C C1 0.38918(12) 0.1439(4) 0.6248(5) 0.0269(8) Uani d . 1 1 . .
    C C2 0.35730(13) 0.0484(4) 0.5342(5) 0.0292(8) Uani d . 1 1 . .
    H H2 0.3602 -0.0538 0.5477 0.035 Uiso calc R 1 1 . .
    C C3 0.32268(13) 0.1047(4) 0.4283(5) 0.0373(9) Uani d . 1 1 . .
    H H3 0.3014 0.0421 0.3693 0.045 Uiso calc R 1 1 . .
    C C4 0.31924(13) 0.2591(4) 0.4085(6) 0.0371(9) Uani d . 1 1 A .
    C C5 0.34829(13) 0.3498(4) 0.4998(5) 0.0345(9) Uani d . 1 1 . .
    H H5 0.3453 0.4522 0.4880 0.041 Uiso calc R 1 1 . .
    N N1 0.28526(15) 0.3204(5) 0.2816(7) 0.0721(15) Uani d D 1 1 . .
    N N2 0.42542(12) 0.0961(4) 0.7215(4) 0.0343(8) Uani d D 1 1 . .
    N N3 0.38170(11) 0.2922(3) 0.6083(4) 0.0298(7) Uani d D 1 1 . .
    N N4 0.47684(11) 0.3034(3) -0.0187(4) 0.0267(7) Uani d D 1 1 . .
    O O1 0.2679(4) 0.2322(7) 0.1676(14) 0.105(4) Uani d PDU 0.737(19) 1 A 1
    O O2 0.2783(4) 0.4550(6) 0.280(2) 0.078(4) Uani d PDU 0.737(19) 1 A 1
    O O1' 0.2456(5) 0.258(2) 0.279(4) 0.089(7) Uani d PDU 0.263(19) 1 A 2
    O O2' 0.2901(9) 0.4556(11) 0.254(6) 0.050(6) Uani d PDU 0.263(19) 1 A 2
    O O3 0.39040(9) 0.3227(3) 0.0338(4) 0.0330(6) Uani d . 1 1 . .
    O O4 0.44135(9) 0.2156(3) 0.2645(3) 0.0325(6) Uani d . 1 1 . .
    O O5 0.44161(9) 0.4796(3) 0.2125(3) 0.0336(6) Uani d . 1 1 . .
    S S1 0.43441(3) 0.33299(9) 0.13275(11) 0.0231(2) Uani d . 1 1 . .
    H H4B 0.5038(10) 0.282(4) 0.038(5) 0.040(12) Uiso d D 1 1 . .
    H H4A 0.4797(12) 0.384(3) -0.087(4) 0.040(12) Uiso d D 1 1 . .
    H H3A 0.4008(12) 0.356(4) 0.663(5) 0.043(12) Uiso d D 1 1 . .
    H H2B 0.4319(13) 0.001(2) 0.732(6) 0.046(12) Uiso d D 1 1 . .
    H H2A 0.4435(13) 0.154(3) 0.787(5) 0.051(14) Uiso d D 1 1 . .
loop_
    _atom_site_aniso_label
    _atom_site_aniso_U_11
    _atom_site_aniso_U_22
    _atom_site_aniso_U_33
    _atom_site_aniso_U_12
    _atom_site_aniso_U_13
    _atom_site_aniso_U_23
    C1 0.0336(18) 0.0247(18) 0.0225(17) -0.0018(15) 0.0077(16) -0.0052(15)
    C2 0.038(2) 0.0201(17) 0.0297(19) -0.0061(15) 0.0054(17) -0.0005(16)
    C3 0.034(2) 0.039(2) 0.039(2) -0.0128(17) -0.0037(18) 0.0011(19)
    C4 0.0303(19) 0.039(2) 0.042(2) -0.0001(17) 0.0015(17) 0.0127(19)
    C5 0.038(2) 0.0248(18) 0.040(2) 0.0018(16) 0.0134(18) 0.0053(17)
    N1 0.046(2) 0.070(3) 0.100(4) -0.007(2) -0.023(3) 0.039(3)
    N2 0.0415(19) 0.0261(17) 0.0353(19) -0.0004(15) -0.0064(15) -0.0048(15)
    N3 0.0382(18) 0.0210(15) 0.0303(17) -0.0046(13) 0.0038(14) -0.0074(14)
    N4 0.0323(17) 0.0268(16) 0.0211(15) 0.0009(13) -0.0010(13) 0.0003(13)
    O1 0.097(7) 0.089(5) 0.129(7) -0.034(4) -0.080(6) 0.036(4)
    O2 0.055(6) 0.073(5) 0.105(8) 0.032(3) 0.014(5) 0.029(4)
    O1' 0.062(10) 0.099(11) 0.106(14) 0.002(9) -0.043(9) 0.003(11)
    O2' 0.032(10) 0.050(10) 0.068(11) 0.023(6) 0.008(10) 0.026(7)
    O3 0.0326(13) 0.0323(14) 0.0340(14) -0.0008(11) -0.0074(12) -0.0047(12)
    O4 0.0407(15) 0.0289(13) 0.0277(13) -0.0039(12) 0.0010(12) 0.0047(11)
    O5 0.0415(14) 0.0245(13) 0.0349(14) 0.0030(12) -0.0083(12) -0.0085(11)
    S1 0.0293(4) 0.0191(4) 0.0210(4) -0.0007(3) -0.0026(4) -0.0015(3)
_geom_special_details
;
All e.s.d.'s (except the e.s.d. in the dihedral angle between two l.s. planes)
are estimated using the full covariance matrix. The cell e.s.d.'s are taken
into account individually in the estimation of e.s.d.'s in distances, angles
and torsion angles; correlations between e.s.d.'s in cell parameters are only
used when they are defined by crystal symmetry. An approximate (isotropic)
treatment of cell e.s.d.'s is used for estimating e.s.d.'s involving l.s.
planes.
;
loop_
    _geom_bond_atom_site_label_1
    _geom_bond_atom_site_label_2
    _geom_bond_site_symmetry_2
    _geom_bond_distance
    _geom_bond_publ_flag
    C1 N2 . 1.317(5) ?
    C1 N3 . 1.357(4) ?
    C1 C2 . 1.411(5) ?
    C2 C3 . 1.348(5) ?
    C2 H2 . 0.9300 ?
    C3 C4 . 1.402(6) ?
    C3 H3 . 0.9300 ?
    C4 C5 . 1.338(6) ?
    C4 N1 . 1.449(6) ?
    C5 N3 . 1.340(5) ?
    C5 H5 . 0.9300 ?
    N1 O2 . 1.228(6) ?
    N1 O2' . 1.243(8) ?
    N1 O1' . 1.246(8) ?
    N1 O1 . 1.257(6) ?
    N2 H2B . 0.884(18) ?
    N2 H2A . 0.877(18) ?
    N3 H3A . 0.886(19) ?
    N4 S1 . 1.657(3) ?
    N4 H4B . 0.889(18) ?
    N4 H4A . 0.890(18) ?
    O3 S1 . 1.440(3) ?
    O4 S1 . 1.451(3) ?
    O5 S1 . 1.460(2) ?
loop_
    _geom_angle_atom_site_label_1
    _geom_angle_atom_site_label_2
    _geom_angle_atom_site_label_3
    _geom_angle_site_symmetry_1
    _geom_angle_site_symmetry_3
    _geom_angle
    _geom_angle_publ_flag
    N2 C1 N3 . . 119.3(3) ?
    N2 C1 C2 . . 123.4(3) ?
    N3 C1 C2 . . 117.3(3) ?
    C3 C2 C1 . . 120.3(3) ?
    C3 C2 H2 . . 119.8 ?
    C1 C2 H2 . . 119.8 ?
    C2 C3 C4 . . 118.9(4) ?
    C2 C3 H3 . . 120.5 ?
    C4 C3 H3 . . 120.5 ?
    C5 C4 C3 . . 120.7(4) ?
    C5 C4 N1 . . 119.8(4) ?
    C3 C4 N1 . . 119.4(4) ?
    C4 C5 N3 . . 119.6(3) ?
    C4 C5 H5 . . 120.2 ?
    N3 C5 H5 . . 120.2 ?
    O2 N1 O2' . . 17.8(19) ?
    O2 N1 O1' . . 107.6(12) ?
    O2' N1 O1' . . 122.5(12) ?
    O2 N1 O1 . . 123.8(8) ?
    O2' N1 O1 . . 123.5(19) ?
    O1' N1 O1 . . 50.3(11) ?
    O2 N1 C4 . . 119.1(8) ?
    O2' N1 C4 . . 114.0(14) ?
    O1' N1 C4 . . 115.3(10) ?
    O1 N1 C4 . . 116.7(5) ?
    C1 N2 H2B . . 122(2) ?
    C1 N2 H2A . . 124(3) ?
    H2B N2 H2A . . 114(3) ?
    C5 N3 C1 . . 122.9(3) ?
    C5 N3 H3A . . 116(3) ?
    C1 N3 H3A . . 120(3) ?
    S1 N4 H4B . . 109(3) ?
    S1 N4 H4A . . 108(2) ?
    H4B N4 H4A . . 112(3) ?
    O3 S1 O4 . . 114.22(15) ?
    O3 S1 O5 . . 112.50(15) ?
    O4 S1 O5 . . 111.59(15) ?
    O3 S1 N4 . . 105.26(16) ?
    O4 S1 N4 . . 103.93(15) ?
    O5 S1 N4 . . 108.63(15) ?
loop_
    _geom_torsion_atom_site_label_1
    _geom_torsion_atom_site_label_2
    _geom_torsion_atom_site_label_3
    _geom_torsion_atom_site_label_4
    _geom_torsion_site_symmetry_1
    _geom_torsion_site_symmetry_2
    _geom_torsion_site_symmetry_3
    _geom_torsion_site_symmetry_4
    _geom_torsion
    _geom_torsion_publ_flag
    N2 C1 C2 C3 . . . . -175.9(4) ?
    N3 C1 C2 C3 . . . . 3.6(5) ?
    C1 C2 C3 C4 . . . . 0.6(6) ?
    C2 C3 C4 C5 . . . . -3.2(6) ?
    C2 C3 C4 N1 . . . . 174.0(4) ?
    C3 C4 C5 N3 . . . . 1.4(6) ?
    N1 C4 C5 N3 . . . . -175.7(4) ?
    C5 C4 N1 O2 . . . . -11.3(11) ?
    C3 C4 N1 O2 . . . . 171.4(9) ?
    C5 C4 N1 O2' . . . . 8(2) ?
    C3 C4 N1 O2' . . . . -169(2) ?
    C5 C4 N1 O1' . . . . -141.5(16) ?
    C3 C4 N1 O1' . . . . 41.3(16) ?
    C5 C4 N1 O1 . . . . 162.1(8) ?
    C3 C4 N1 O1 . . . . -15.1(9) ?
    C4 C5 N3 C1 . . . . 3.1(6) ?
    N2 C1 N3 C5 . . . . 174.0(3) ?
    C2 C1 N3 C5 . . . . -5.5(5) ?
loop_
    _geom_hbond_atom_site_label_D
    _geom_hbond_atom_site_label_H
    _geom_hbond_atom_site_label_A
    _geom_hbond_site_symmetry_A
    _geom_hbond_distance_DH
    _geom_hbond_distance_HA
    _geom_hbond_distance_DA
    _geom_hbond_angle_DHA
    N2 H2B O4 8_556 0.884(18) 1.979(19) 2.861(4) 176(4)
    N2 H2A N4 1_556 0.877(18) 2.18(2) 3.044(4) 169(4)
    N3 H3A O5 8_566 0.886(19) 1.91(2) 2.766(4) 163(4)
    N4 H4B O4 4_655 0.889(18) 2.204(19) 3.073(4) 166(3)
    N4 H4A O5 8_565 0.890(18) 2.20(2) 2.960(4) 143(3)
    C2 H2 O3 8_556 0.93 2.57 3.469(4) 163
    C3 H3 O2 7_655 0.93 2.46 3.328(13) 155
    C5 H5 O3 8_566 0.93 2.41 3.187(4) 141
_iucr_refine_instructions_details
;
TITL PAA6 in Pbcn
CELL  0.71073  28.0866   9.0052   7.4023   90.000   90.000   90.000
ZERR     8.00   0.0010   0.0003   0.0002    0.000    0.000    0.000
LATT   1
SYMM  1/2 - X, 1/2 - Y, 1/2 + Z
SYMM  1/2 + X, 1/2 - Y, - Z
SYMM  - X,   Y, 1/2 - Z
SFAC  C    H    N    O    S
UNIT  40   64   32   40   8
MERG   2
OMIT    -3.00  50.00
DFIX 0.9 0.02 N2 H2A N2 H2B N4 H4A N4 H4B N3 H3A
DFIX 1.47 0.02 H2A H2B H4A H4B
SADI 0.01 N1 O1 N1 O1' N1 O2 N1 O2'
SADI 0.01 O1 O2 O1' O2'
SIMU 0.02 0.04 O1 > O2'
ISOR 0.01 0.02 O1 > O2'
EQIV $1 x, -y, z+1/2
HTAB C2 O3_$1
EQIV $2 -x+1/2, y-1/2, z
HTAB C3 O2_$2
EQIV $3 x, -y+1, z+1/2
HTAB C5 O3_$3
EQIV $4 -x+1, y, -z+1/2
HTAB N4 O4_$4
HTAB N4 S1_$4
EQIV $5 x, -y+1, z-1/2
HTAB N4 O5_$5
HTAB N3 O5_$3
HTAB N3 S1_$3
HTAB N2 O4_$1
EQIV $6 x, y, z+1
HTAB N2 N4_$6
FMAP   2
PLAN   25
SIZE     0.25   0.30   0.35
ACTA
BOND   $H
CONF
L.S.   4
WGHT    0.011600    5.448100
FVAR       0.14044   0.73746
C1    1    0.389180    0.143928    0.624767    11.00000    0.03362    0.02471 =
         0.02247   -0.00523    0.00766   -0.00182
C2    1    0.357298    0.048442    0.534234    11.00000    0.03775    0.02010 =
         0.02972   -0.00052    0.00539   -0.00609
AFIX  43
H2    2    0.360178   -0.053842    0.547718    11.00000   -1.20000
AFIX   0
C3    1    0.322685    0.104702    0.428295    11.00000    0.03443    0.03891 =
         0.03862    0.00110   -0.00370   -0.01285
AFIX  43
H3    2    0.301434    0.042085    0.369299    11.00000   -1.20000
AFIX   0
C4    1    0.319243    0.259116    0.408499    11.00000    0.03028    0.03885 =
         0.04204    0.01272    0.00155   -0.00007
C5    1    0.348293    0.349817    0.499786    11.00000    0.03844    0.02481 =
         0.04018    0.00527    0.01336    0.00183
AFIX  43
H5    2    0.345317    0.452216    0.488003    11.00000   -1.20000
AFIX   0
N1    3    0.285257    0.320367    0.281569    11.00000    0.04626    0.06950 =
         0.10039    0.03860   -0.02307   -0.00651
N2    3    0.425417    0.096146    0.721541    11.00000    0.04154    0.02613 =
         0.03529   -0.00481   -0.00638   -0.00038
N3    3    0.381703    0.292193    0.608296    11.00000    0.03820    0.02104 =
         0.03030   -0.00744    0.00381   -0.00458
N4    3    0.476838    0.303362   -0.018663    11.00000    0.03234    0.02675 =
         0.02105    0.00034   -0.00103    0.00092
PART    1
O1    4    0.267942    0.232154    0.167594    21.00000    0.09672    0.08867 =
         0.12916    0.03573   -0.07986   -0.03446
O2    4    0.278335    0.454988    0.279946    21.00000    0.05512    0.07320 =
         0.10466    0.02898    0.01401    0.03241
PART    2
O1'   4    0.245622    0.258235    0.279205   -21.00000    0.06190    0.09917 =
         0.10552    0.00287   -0.04325    0.00220
O2'   4    0.290147    0.455629    0.254077   -21.00000    0.03231    0.05002 =
         0.06760    0.02582    0.00804    0.02307
PART    0
O3    4    0.390398    0.322733    0.033842    11.00000    0.03262    0.03226 =
         0.03402   -0.00471   -0.00741   -0.00085
O4    4    0.441346    0.215614    0.264520    11.00000    0.04075    0.02893 =
         0.02768    0.00466    0.00096   -0.00388
O5    4    0.441614    0.479552    0.212521    11.00000    0.04150    0.02453 =
         0.03487   -0.00852   -0.00825    0.00300
S1    5    0.434412    0.332988    0.132746    11.00000    0.02928    0.01912 =
         0.02104   -0.00146   -0.00261   -0.00067
H4B   2    0.503769    0.281562    0.038485    11.00000    0.04006
H4A   2    0.479689    0.384242   -0.086875    11.00000    0.04019
H3A   2    0.400828    0.356411    0.662713    11.00000    0.04302
H2B   2    0.431877    0.000506    0.732257    11.00000    0.04608
H2A   2    0.443545    0.154440    0.787036    11.00000    0.05132
HKLF 4
END
;
