# Supplementary material for: Crystal structure of 2-amino-5-nitro­pyridinium sulfamate
Source: Acta Crystallogr E Crystallogr Commun. 2015 Jan 31;71(Pt 2):231–3. doi: 10.1107/S2056989015000365 (PMC4384627; doi:10.1107/S2056989015000365)
Supplement: Supplementary file 2 [file e-71-00231-Isup2.hkl]

#
# h,k,l, Fc-squared, Fo-squared, sigma(Fo-squared) and status flag
#
data_I
_shelx_title ' PAA6 in Pbcn'
_shelx_refln_list_code          4
_shelx_F_calc_maximum      221.84
_exptl_crystal_F_000       976.00
_reflns_d_resolution_high  0.8411
 
loop_
 _symmetry_equiv_pos_as_xyz
 'x, y, z'
 '-x+1/2, -y+1/2, z+1/2'
 'x+1/2, -y+1/2, -z'
 '-x, y, -z+1/2'
 '-x, -y, -z'
 'x-1/2, y-1/2, -z-1/2'
 '-x-1/2, y-1/2, z'
 'x, -y, z-1/2'
 
_cell_length_a    28.0866
_cell_length_b     9.0052
_cell_length_c     7.4023
_cell_angle_alpha  90.000
_cell_angle_beta   90.000
_cell_angle_gamma  90.000
 
_shelx_F_squared_multiplier     1.000
 
loop_
 _refln_index_h
 _refln_index_k
 _refln_index_l
 _refln_F_squared_calc
 _refln_F_squared_meas
 _refln_F_squared_sigma
 _refln_observed_status
   4   0   0     6745.63     6683.30     52.02 o
   6   0   0    28506.54    28292.40    223.78 o
   8   0   0    14532.71    14065.26    109.03 o
  10   0   0     5011.85     5111.45     42.40 o
  12   0   0     1592.88     1675.94     24.23 o
  14   0   0     6269.23     5813.45     69.94 o
  16   0   0     7702.81     7685.48     91.35 o
  18   0   0    11320.78    10827.12    126.52 o
  20   0   0     1958.59     2146.47     48.55 o
  22   0   0     6528.77     6136.56     79.05 o
  24   0   0     8170.82     8006.29    147.23 o
  26   0   0      464.63      554.07     17.98 o
  28   0   0     2211.96     2224.80     40.67 o
  30   0   0       29.63      102.24     16.48 o
  32   0   0      234.79      243.58     20.43 o
   1   1   0     5688.74     5200.70    129.57 o
   3   1   0     2299.67     2347.66     13.66 o
   5   1   0     1526.98     1549.37      9.74 o
   7   1   0     9429.26     9774.55     59.03 o
   9   1   0      629.67      616.93      5.45 o
  11   1   0     4774.63     4973.16     34.17 o
  13   1   0      163.35      150.78      5.74 o
  15   1   0      194.27      177.47      5.40 o
  17   1   0      604.85      554.73      9.62 o
  19   1   0     2497.13     2474.45     26.19 o
  21   1   0     1166.57     1130.98     16.19 o
  23   1   0      785.20      752.78     14.91 o
  25   1   0      449.37      426.07     12.31 o
  27   1   0       75.08       83.03      8.42 o
  29   1   0       37.96       51.38      7.39 o
  31   1   0      491.12      456.99     14.90 o
  33   1   0      322.15      338.06     13.94 o
   0   2   0    34261.40    33110.99    289.89 o
   2   2   0      990.35     1038.01      6.88 o
   4   2   0      129.58      110.04      1.95 o
   6   2   0     2423.35     2476.47     15.39 o
   8   2   0     1002.12     1083.31      8.10 o
  10   2   0      555.78      584.16      6.90 o
  12   2   0        0.18        1.08      2.06 o
  14   2   0     3613.89     3947.10     39.20 o
  16   2   0     2183.65     2172.19     25.20 o
  18   2   0     1076.64     1177.79     17.09 o
  20   2   0      591.48      591.09     12.30 o
  22   2   0     1959.17     1861.25     25.13 o
  24   2   0      771.46      737.77     17.60 o
  26   2   0        4.30        5.07      5.81 o
  28   2   0       47.97       37.56      7.28 o
  30   2   0        0.74        0.80      6.03 o
  32   2   0      175.58      173.26     11.88 o
   1   3   0    12624.90    11662.27     59.78 o
   3   3   0     1166.75     1369.28      9.31 o
   5   3   0     1713.18     1628.50     10.97 o
   7   3   0     2024.52     2557.58     18.87 o
   9   3   0      543.43      641.42      7.44 o
  11   3   0        0.04       -2.82      1.88 o
  13   3   0      341.99      295.92      6.35 o
  15   3   0      786.15      754.15     12.30 o
  17   3   0      133.59      163.04      6.20 o
  19   3   0      100.87       64.91      5.70 o
  21   3   0     2032.25     1882.44     25.04 o
  23   3   0     2806.89     2733.09     33.54 o
  25   3   0      189.26      196.42      9.80 o
  27   3   0      365.82      296.11     11.17 o
  29   3   0      451.79      460.41     14.07 o
  31   3   0      191.95      177.85     11.42 o
   0   4   0      242.99      309.61      5.52 o
   2   4   0      871.89      787.27      6.70 o
   4   4   0     4797.22     4977.44     33.90 o
   6   4   0       17.58       13.61      1.74 o
   8   4   0       46.62       28.44      2.18 o
  10   4   0      663.84      697.93      7.93 o
  12   4   0     1246.59     1234.00     14.48 o
  14   4   0      135.83      139.92      5.52 o
  16   4   0      154.38      158.19      6.31 o
  18   4   0        4.22       -3.77      3.55 o
  20   4   0      155.11      137.56      7.81 o
  22   4   0      802.11      863.39     16.23 o
  24   4   0       61.01       57.91      7.05 o
  26   4   0      432.92      391.24     12.49 o
  28   4   0      491.52      466.03     14.13 o
  30   4   0      112.93      146.45     10.85 o
   1   5   0    14510.09    15013.82     91.21 o
   3   5   0      401.72      491.49      5.42 o
   5   5   0      686.30      750.65      7.98 o
   7   5   0     1124.50     1042.48     10.22 o
   9   5   0        8.05        1.81      1.97 o
  11   5   0      333.62      325.54      6.35 o
  13   5   0      209.61      226.75      6.93 o
  15   5   0      392.02      386.23      9.22 o
  17   5   0      783.13      739.98     13.47 o
  19   5   0       14.39       16.89      5.10 o
  21   5   0     2773.84     2549.52     31.77 o
  23   5   0      606.60      547.64     13.66 o
  25   5   0      197.43      201.91     10.46 o
  27   5   0      190.12      179.19     11.07 o
  29   5   0      160.50      158.34     12.52 o
   0   6   0     6141.29     5937.25     54.73 o
   2   6   0     4289.89     4301.32     29.11 o
   4   6   0      719.58      696.63      7.27 o
   6   6   0     2535.30     2608.78     19.66 o
   8   6   0      670.63      612.45      8.38 o
  10   6   0      183.29      175.50      5.22 o
  12   6   0     1017.66      886.07     12.96 o
  14   6   0     1458.00     1393.92     19.36 o
  16   6   0      459.82      420.57     10.49 o
  18   6   0     1668.06     1587.25     22.70 o
  20   6   0      136.08      145.35      8.73 o
  22   6   0     3343.28     3299.50     39.62 o
  24   6   0     1220.99     1172.58     23.70 o
  26   6   0       51.22       54.26      9.03 o
   1   7   0     1243.19     1171.38     11.04 o
   3   7   0      128.69      114.43      3.71 o
   5   7   0      170.93      131.41      4.02 o
   7   7   0     2102.36     1966.52     17.30 o
   9   7   0     5764.00     5399.78     48.47 o
  11   7   0      644.80      666.83     11.71 o
  13   7   0     2799.90     2674.10     31.15 o
  15   7   0     1766.88     1633.73     22.62 o
  17   7   0       50.22       90.97      8.35 o
  19   7   0      219.68      223.40     11.47 o
  21   7   0       62.77       57.94      8.24 o
  23   7   0      283.67      296.90     13.40 o
  25   7   0      269.86      285.42     19.99 o
   0   8   0     1530.27     1528.70     22.14 o
   2   8   0      449.97      400.12      7.36 o
   4   8   0       22.27       19.03      3.36 o
   6   8   0      292.46      264.98      6.93 o
   8   8   0       66.10       54.03      5.12 o
  10   8   0       15.81       19.56      5.24 o
  12   8   0      299.21      296.55      9.67 o
  14   8   0      673.73      642.21     21.86 o
  16   8   0        4.83       19.35     10.65 o
  18   8   0       38.74       58.71     11.62 o
  20   8   0       85.24      135.05     15.81 o
  22   8   0      547.94      574.21     24.97 o
   1   9   0     1960.09     1954.81     28.07 o
   3   9   0      126.05      135.51      8.46 o
   5   9   0      200.14      206.66      9.58 o
   7   9   0     3704.93     3572.80     45.96 o
   9   9   0     1180.66     1047.61     19.99 o
  11   9   0        7.33       15.14      5.92 o
  13   9   0      988.61      985.84     51.78 o
  15   9   0      646.87      620.45     23.38 o
  17   9   0      777.92      740.85     27.77 o
   0  10   0      108.53       81.07     10.72 o
   2  10   0      170.32      158.02     11.91 o
   4  10   0      177.62      177.03      9.30 o
   6  10   0        0.05       -3.74      6.38 o
   8  10   0        0.90       23.52      7.61 o
  10  10   0      191.72      173.15     10.65 o
   1   1   1     7247.31     7774.66     39.96 o
   2   1   1     1592.60     1506.06      7.02 o
   3   1   1       89.48       79.11      0.91 o
   4   1   1    24910.31    24604.23     97.89 o
   5   1   1     7640.78     7649.04     30.10 o
   6   1   1     6668.89     6253.17     24.97 o
   7   1   1    25295.31    24874.26    100.31 o
   8   1   1     1010.07     1184.23     16.98 o
   9   1   1     5350.16     5582.10     22.92 o
  10   1   1      771.84     1052.18      9.98 o
  11   1   1     3041.25     3039.45     17.24 o
  12   1   1      252.58      272.54      8.38 o
  13   1   1     2791.84     2796.26     18.53 o
  14   1   1      174.55      298.49      7.38 o
  15   1   1     1806.84     1712.76     13.83 o
  16   1   1      343.96      378.95      8.36 o
  17   1   1     2701.16     2638.34     19.76 o
  18   1   1      504.40      559.93      7.45 o
  19   1   1      415.19      412.39      6.57 o
  20   1   1     1162.42     1128.64     11.73 o
  21   1   1      140.75      183.61      5.08 o
  22   1   1      305.92      283.97      6.26 o
  23   1   1      230.12      234.63      6.08 o
  24   1   1      411.03      390.24      7.74 o
  25   1   1     2069.86     2023.32     18.99 o
  26   1   1      337.49      475.88      8.84 o
  27   1   1       33.82      101.75      5.52 o
  28   1   1     1124.88     1032.82     14.18 o
  29   1   1      235.31      323.31      8.80 o
  30   1   1       99.29      153.51      7.27 o
  31   1   1      371.41      394.00     10.44 o
  32   1   1      317.59      342.94      9.72 o
  33   1   1      362.51      401.98     10.98 o
   0   2   1    23456.75    22830.28    160.62 o
   1   2   1     2969.71     3206.60     13.96 o
   2   2   1      605.26      526.75      2.94 o
   3   2   1    14358.18    14730.15     60.51 o
   4   2   1        0.62        2.30      0.56 o
   5   2   1     3587.96     3365.01     14.13 o
   6   2   1    12548.33    12699.35     49.71 o
   7   2   1      157.94      168.45      2.36 o
   8   2   1     3873.22     3657.89     15.96 o
   9   2   1     1144.41     1187.92      7.12 o
  10   2   1        8.54        7.68      1.24 o
  11   2   1       53.89       96.60      2.35 o
  12   2   1        0.95        3.42      1.41 o
  13   2   1      185.81      223.21      3.91 o
  14   2   1     5574.59     5417.02     33.04 o
  15   2   1     1175.24     1426.88     15.83 o
  16   2   1      263.51      308.50      6.41 o
  17   2   1      743.84      702.26      8.27 o
  18   2   1      609.42      646.13      8.06 o
  19   2   1     2194.10     2169.92     17.75 o
  20   2   1      415.68      474.11      8.69 o
  21   2   1      579.71      566.14      8.34 o
  22   2   1     1495.35     1510.11     14.75 o
  23   2   1        8.06       65.63      5.97 o
  24   2   1      428.06      438.37      8.53 o
  25   2   1      694.27      687.18     10.78 o
  26   2   1        7.70       63.74      5.03 o
  27   2   1     1484.48     1445.74     17.00 o
  28   2   1      701.73      757.20     12.83 o
  29   2   1        6.79       60.81      5.59 o
  30   2   1      176.73      213.81      8.34 o
  31   2   1      164.24      180.71      8.20 o
  32   2   1       60.71       84.93      7.13 o
   1   3   1     2429.06     2456.67     11.61 o
   2   3   1     1508.89     1602.28      9.20 o
   3   3   1      342.76      363.08      2.58 o
   4   3   1      213.28      198.95      2.00 o
   5   3   1      890.87      990.71      5.55 o
   6   3   1       17.54       26.49      1.08 o
   7   3   1     1535.43     1570.73      8.65 o
   8   3   1      232.63      282.97      3.14 o
   9   3   1     1321.54     1467.43      9.63 o
  10   3   1      326.47      359.04      4.13 o
  11   3   1      120.19      144.89      2.82 o
  12   3   1      195.92      247.02      3.81 o
  13   3   1      521.09      571.31      6.61 o
  14   3   1     1152.64     1235.47     10.97 o
  15   3   1      274.67      268.24      5.64 o
  16   3   1      110.30      127.59      4.11 o
  17   3   1       55.44       64.70      3.64 o
  18   3   1       76.47       96.39      4.37 o
  19   3   1       82.27       86.11      4.23 o
  20   3   1        6.05        0.70      2.96 o
  21   3   1       17.40       14.32      3.30 o
  22   3   1       55.36       61.09      4.50 o
  23   3   1      138.14      142.56      6.20 o
  24   3   1        9.68        2.82      3.64 o
  25   3   1        3.29       -1.37      3.50 o
  26   3   1      144.26      153.12      6.87 o
  27   3   1       24.27       27.78      4.63 o
  28   3   1       20.87        9.00      4.07 o
  29   3   1       39.75       38.31      5.20 o
  30   3   1       42.93       39.05      5.58 o
  31   3   1        8.47        7.58      4.83 o
   0   4   1      485.42      602.92      5.64 o
   1   4   1      143.04      202.65      2.08 o
   2   4   1       35.56       74.85      1.83 o
   3   4   1     4403.19     4580.23     21.00 o
   4   4   1       63.91       73.87      2.00 o
   5   4   1     6330.50     6502.82     29.96 o
   6   4   1      131.02      162.95      2.33 o
   7   4   1       17.70       23.17      1.53 o
   8   4   1      190.91      137.50      2.54 o
   9   4   1      354.95      358.80      4.22 o
  10   4   1      258.80      270.27      3.78 o
  11   4   1      227.67      271.50      3.93 o
  12   4   1      220.93      206.00      3.61 o
  13   4   1      105.90      110.98      3.38 o
  14   4   1        0.20       -0.07      1.84 o
  15   4   1      104.73      121.07      3.87 o
  16   4   1      107.25      118.36      3.97 o
  17   4   1      102.15      109.42      4.45 o
  18   4   1        0.12        1.59      2.69 o
  19   4   1     1277.94     1194.48     12.97 o
  20   4   1        2.00       34.43      3.91 o
  21   4   1     1078.46     1037.80     12.57 o
  22   4   1      481.78      538.30      9.25 o
  23   4   1       61.12       79.89      5.08 o
  24   4   1       69.99       70.23      5.20 o
  25   4   1      584.36      543.70      9.93 o
  26   4   1       27.55       57.85      5.14 o
  27   4   1      503.25      493.90      9.98 o
  28   4   1      392.81      388.27      9.22 o
  29   4   1      274.07      260.92      8.79 o
  30   4   1      208.76      236.14      9.64 o
   1   5   1        0.27       20.76      1.26 o
   2   5   1     1969.17     1963.49     10.33 o
   3   5   1      243.19      244.04      2.72 o
   4   5   1     1214.30     1224.22      7.95 o
   5   5   1      741.18      640.00      5.11 o
   6   5   1      224.24      233.92      3.18 o
   7   5   1        6.25       14.20      1.57 o
   8   5   1        5.03        0.76      1.32 o
   9   5   1      532.74      467.55      5.15 o
  10   5   1      684.46      704.45      6.64 o
  11   5   1      100.75       89.45      2.92 o
  12   5   1      149.43      145.99      3.47 o
  13   5   1      311.11      327.70      5.16 o
  14   5   1      586.08      602.93      7.47 o
  15   5   1      926.95      891.42      9.65 o
  16   5   1       75.58       94.54      4.13 o
  17   5   1       26.48       30.88      3.36 o
  18   5   1     1044.80     1028.62     11.91 o
  19   5   1       86.91      115.56      5.27 o
  20   5   1      225.64      212.68      6.21 o
  21   5   1      352.09      350.60      7.69 o
  22   5   1       34.20       48.16      4.39 o
  23   5   1      226.05      223.96      6.97 o
  24   5   1        0.45        2.04      4.17 o
  25   5   1        0.35        6.87      4.45 o
  26   5   1      599.68      599.33     11.58 o
  27   5   1       22.31       47.88      5.64 o
  28   5   1      280.94      286.43      9.08 o
  29   5   1      213.61      252.11      8.97 o
   0   6   1       32.58       45.71      2.48 o
   1   6   1       37.76       69.84      2.01 o
   2   6   1      916.80      863.85      6.43 o
   3   6   1      197.25      202.92      2.80 o
   4   6   1      533.86      561.32      4.70 o
   5   6   1       30.13       48.12      1.88 o
   6   6   1      272.55      277.12      3.67 o
   7   6   1      351.90      375.60      4.33 o
   8   6   1       73.47       91.54      2.82 o
   9   6   1      792.64      704.25      6.61 o
  10   6   1       13.62        8.20      1.92 o
  11   6   1       75.25       84.71      3.29 o
  12   6   1        2.37        1.04      2.23 o
  13   6   1       25.08       22.20      2.80 o
  14   6   1      132.30      131.85      4.54 o
  15   6   1      962.95      932.19     11.00 o
  16   6   1      249.70      233.47      6.06 o
  17   6   1       21.80       21.52      3.55 o
  18   6   1        8.90       10.99      3.60 o
  19   6   1      437.19      414.46      8.66 o
  20   6   1        6.78       14.99      4.17 o
  21   6   1      198.07      212.61      7.25 o
  22   6   1      140.40      149.17      7.05 o
  23   6   1       67.91       73.62      5.75 o
  24   6   1        2.27       11.90      4.43 o
  25   6   1       26.32       29.02      5.26 o
  26   6   1      141.75      141.58      8.90 o
  27   6   1       66.88       75.13      8.09 o
   1   7   1     2656.71     2588.98     14.58 o
   2   7   1     1375.55     1412.94      9.26 o
   3   7   1      307.15      337.15      4.06 o
   4   7   1     1567.11     1580.08     10.17 o
   5   7   1      399.12      404.91      4.58 o
   6   7   1      941.24      997.05      7.69 o
   7   7   1     4626.48     4522.49     27.67 o
   8   7   1       35.68       80.78      3.99 o
   9   7   1      451.21      451.48      6.16 o
  10   7   1     1138.56     1126.55     10.78 o
  11   7   1      359.34      385.18      7.00 o
  12   7   1      170.80      200.70      6.53 o
  13   7   1      859.39      902.48     11.04 o
  14   7   1      139.81      200.27      6.49 o
  15   7   1     1606.25     1482.50     15.26 o
  16   7   1      162.62      206.50      6.98 o
  17   7   1      153.94      202.79      6.64 o
  18   7   1     1187.30     1164.57     16.73 o
  19   7   1      281.41      316.84     11.56 o
  20   7   1      669.85      692.85     13.38 o
  21   7   1      774.76      791.87     15.65 o
  22   7   1       19.60       63.27      7.02 o
  23   7   1      389.18      385.40     11.87 o
  24   7   1       32.23       72.09      7.76 o
   0   8   1     4649.43     4414.36     41.14 o
   1   8   1      258.02      365.47      8.61 o
   2   8   1      581.35      604.62      7.61 o
   3   8   1     1451.27     1350.26     12.15 o
   4   8   1       18.65       44.04      3.28 o
   5   8   1      267.05      335.66      6.27 o
   6   8   1      935.53      931.44      9.92 o
   7   8   1      445.65      467.45      7.97 o
   8   8   1      939.31      932.46     10.07 o
   9   8   1      154.47      173.04      9.11 o
  10   8   1      515.74      495.03      8.24 o
  11   8   1       13.75       29.25      4.24 o
  12   8   1      345.94      334.18      8.34 o
  13   8   1      562.53      619.16     11.25 o
  14   8   1      343.05      412.48     13.62 o
  15   8   1      521.02      506.88     11.00 o
  16   8   1      936.69      935.16     16.17 o
  17   8   1      138.37      259.46     14.12 o
  18   8   1     1388.04     1377.95     20.88 o
  19   8   1      496.53      562.67     13.66 o
  20   8   1        0.73       41.53      6.96 o
  21   8   1      211.25      259.04     18.06 o
   1   9   1      102.14       97.24      5.92 o
   2   9   1      289.32      261.96      7.00 o
   3   9   1        9.91       23.87      3.79 o
   4   9   1       13.33       10.88      3.61 o
   5   9   1        0.44       -1.37      3.26 o
   6   9   1        5.03        6.27      3.54 o
   7   9   1      121.33       87.32      5.31 o
   8   9   1       86.27       97.68      5.64 o
   9   9   1      114.18      137.85      6.32 o
  10   9   1      105.72      120.96      6.27 o
  11   9   1        0.01        5.68      4.67 o
  12   9   1      110.45      101.97      6.45 o
  13   9   1       30.41       24.62      5.99 o
  14   9   1       94.28      114.75     10.05 o
  15   9   1       98.17      111.12      9.31 o
  16   9   1       18.42       24.93      7.03 o
  17   9   1       10.68       10.60      6.58 o
   0  10   1      668.87      642.56     15.31 o
   1  10   1      185.75      236.00      8.39 o
   2  10   1      159.47      169.46      7.47 o
   3  10   1      511.10      480.85     12.46 o
   4  10   1        7.09       24.14      5.38 o
   5  10   1      164.35      206.29     13.06 o
   6  10   1      392.40      393.06      8.91 o
   7  10   1        4.94       24.29      5.09 o
   8  10   1      281.00      279.15      8.52 o
   9  10   1       73.94      101.18      9.98 o
  10  10   1       82.38      106.61      6.68 o
  11  10   1       60.52       88.56      7.51 o
   0   0   2     2589.67     2596.10     23.77 o
   1   0   2     4653.57     4438.98     29.17 o
   2   0   2       38.88       35.03      3.66 o
   3   0   2    49066.87    47837.56    289.05 o
   4   0   2    21308.81    22017.18    124.12 o
   5   0   2     5974.79     5708.81     32.74 o
   6   0   2    49214.83    49206.05    288.27 o
   7   0   2    14652.76    15321.73     88.36 o
   8   0   2    23149.43    24109.22    164.79 o
   9   0   2        7.62       28.29      2.65 o
  10   0   2     2504.09     2701.46     20.28 o
  11   0   2     1911.80     1859.02     15.27 o
  12   0   2      282.41      256.82      5.37 o
  13   0   2     7550.45     7762.01     59.80 o
  14   0   2     9416.50     9743.03     87.60 o
  15   0   2     1029.77     1383.74     27.02 o
  16   0   2     2118.59     2179.13     36.34 o
  17   0   2      506.19      548.04     14.53 o
  18   0   2     2090.73     1965.06     24.39 o
  19   0   2     3712.43     3823.67     40.76 o
  21   0   2     3968.73     3808.28     41.82 o
  22   0   2       10.14      244.55     14.29 o
  23   0   2      298.84      331.47     11.32 o
  24   0   2      275.22      323.45     10.78 o
  25   0   2     2587.99     2411.23     31.77 o
  26   0   2      394.14      563.42     18.90 o
  27   0   2      215.58      292.22     11.30 o
  28   0   2       79.76       94.53      8.68 o
  29   0   2      211.94      215.64     11.72 o
  30   0   2      176.79      210.50     12.07 o
  31   0   2      194.32      203.01     11.98 o
  32   0   2      268.15      315.03     12.95 o
   1   1   2       72.17       51.18      1.08 o
   2   1   2     1201.88     1133.28      6.04 o
   3   1   2     2129.73     2110.96     10.08 o
   4   1   2     3073.23     3114.03     13.40 o
   5   1   2     3918.19     4070.58     17.25 o
   6   1   2     1413.72     1406.89      6.82 o
   7   1   2     1625.51     1711.19      8.74 o
   8   1   2      206.57      233.32      2.59 o
   9   1   2        7.15        9.33      1.37 o
  10   1   2     4220.75     4235.32     23.07 o
  11   1   2     2752.56     2861.34     17.88 o
  12   1   2      401.82      364.53      6.48 o
  13   1   2       37.75       39.01      2.48 o
  14   1   2     1484.44     1447.10     12.14 o
  15   1   2      352.80      393.19      5.76 o
  16   1   2      186.99      181.36      4.51 o
  17   1   2       72.87       97.47      4.05 o
  18   1   2     1064.94     1028.86     11.19 o
  19   1   2      204.96      239.34      5.68 o
  20   1   2      517.73      517.34      8.19 o
  21   1   2       83.79       96.30      4.88 o
  22   1   2      146.54      154.77      5.89 o
  23   1   2      467.01      455.25      8.50 o
  24   1   2        6.43       27.88      4.28 o
  25   1   2      652.03      625.71     10.35 o
  26   1   2       68.75      116.76      6.19 o
  27   1   2       52.65       69.13      5.58 o
  28   1   2      337.00      320.13      8.42 o
  29   1   2       21.09       34.14      4.98 o
  30   1   2       49.84       53.69      5.66 o
  31   1   2        0.19        4.01      4.46 o
  32   1   2        1.99        5.72      5.03 o
   0   2   2     2319.56     2557.59     18.70 o
   1   2   2     1476.34     1351.77      7.76 o
   2   2   2     2602.94     2574.25     11.95 o
   3   2   2      804.22      714.49      4.21 o
   4   2   2        3.07        1.27      0.63 o
   5   2   2      354.96      300.74      2.45 o
   6   2   2       57.00       58.99      1.41 o
   7   2   2     5028.37     5602.98     27.23 o
   8   2   2       32.25       62.34      1.80 o
   9   2   2       43.86       37.67      1.72 o
  10   2   2     2743.97     3002.39     17.21 o
  11   2   2      290.47      386.30      4.26 o
  12   2   2      179.68      154.00      3.02 o
  13   2   2      397.37      404.84      6.25 o
  14   2   2      323.93      400.88      5.34 o
  15   2   2       55.63       64.52      3.02 o
  16   2   2      194.46      201.00      4.22 o
  17   2   2       17.92       22.92      2.67 o
  18   2   2      192.43      183.08      4.69 o
  19   2   2     1464.56     1449.33     13.60 o
  20   2   2      434.48      476.07      8.82 o
  21   2   2      278.09      274.18      6.19 o
  22   2   2      229.29      206.82      5.99 o
  23   2   2      448.62      414.46      8.25 o
  24   2   2       67.45       83.39      5.20 o
  25   2   2      447.89      415.28      8.68 o
  26   2   2       48.30       77.37      5.50 o
  27   2   2        0.27        2.16      3.82 o
  28   2   2        3.99       -1.25      4.01 o
  29   2   2       37.73       24.41      4.92 o
  30   2   2       50.55       52.34      6.16 o
  31   2   2       54.16       42.18      6.18 o
   1   3   2    16027.88    17247.07    103.17 o
   2   3   2     4940.53     4799.83     27.90 o
   3   3   2       10.47       29.95      1.82 o
   4   3   2     4171.17     3871.46     20.47 o
   5   3   2     1071.14     1204.53      7.18 o
   6   3   2        9.64        4.48      0.65 o
   7   3   2      154.23      116.12      2.06 o
   8   3   2       68.17       47.11      1.70 o
   9   3   2      209.66      246.19      3.36 o
  10   3   2     2401.78     2386.76     14.97 o
  11   3   2     1338.72     1331.97      9.77 o
  12   3   2     2535.08     2425.07     15.62 o
  13   3   2       17.23       21.14      2.03 o
  14   3   2     1426.09     1380.21     11.40 o
  15   3   2        0.05        9.17      2.18 o
  16   3   2      211.50      226.98      4.92 o
  17   3   2      152.99      137.54      4.18 o
  18   3   2     2158.25     2067.15     18.15 o
  19   3   2      406.50      449.61      7.64 o
  20   3   2     1124.10     1110.37     12.66 o
  21   3   2        3.99       25.52      5.57 o
  22   3   2       72.65       74.42      4.99 o
  23   3   2     1156.19     1030.39     12.91 o
  24   3   2      314.83      335.70      8.27 o
  25   3   2      261.33      251.33      7.30 o
  26   3   2      744.08      740.13     11.72 o
  27   3   2        0.26       36.09      5.35 o
  28   3   2      477.11      465.27     10.50 o
  29   3   2       68.13       94.31      7.26 o
  30   3   2        4.24        6.47      5.18 o
  31   3   2       42.88       38.68      6.42 o
   0   4   2     3104.20     3199.82     23.42 o
   1   4   2      164.18      190.07      2.05 o
   2   4   2       79.79       48.33      2.71 o
   3   4   2     1942.57     2012.39     10.47 o
   4   4   2      103.21       87.56      1.42 o
   5   4   2      345.29      362.90      3.46 o
   6   4   2      255.83      218.29      2.44 o
   7   4   2        2.84        3.87      1.11 o
   8   4   2      324.49      337.27      4.16 o
   9   4   2     1241.07     1288.08      9.34 o
  10   4   2     1342.87     1425.21     10.23 o
  11   4   2      270.22      254.69      3.87 o
  12   4   2       97.60       78.93      2.77 o
  13   4   2       41.99       37.63      2.30 o
  14   4   2        3.78        4.56      1.92 o
  15   4   2       20.43       30.83      2.77 o
  16   4   2      168.42      161.48      4.39 o
  17   4   2      283.52      282.39      5.62 o
  18   4   2      843.45      774.18      9.45 o
  19   4   2      307.24      315.24      6.79 o
  20   4   2      562.52      490.78      8.43 o
  21   4   2      320.07      319.06      7.31 o
  22   4   2       40.39       40.61      4.36 o
  23   4   2       19.29       15.11      3.85 o
  24   4   2       94.92       94.26      6.01 o
  25   4   2      437.27      424.52      9.59 o
  26   4   2      105.27      117.79      6.79 o
  27   4   2      327.05      304.16      8.90 o
  28   4   2       44.72       57.05      5.91 o
  29   4   2        4.22        1.72      4.70 o
  30   4   2       20.95       26.00      5.50 o
   1   5   2      553.35      623.28      4.73 o
   2   5   2     2560.50     2609.04     14.00 o
   3   5   2       17.30       27.22      3.14 o
   4   5   2     5920.75     6081.32     30.75 o
   5   5   2       32.70       67.22      4.17 o
   6   5   2      143.61      182.44      2.51 o
   7   5   2     1580.62     1470.03     10.63 o
   8   5   2      241.19      218.26      3.57 o
   9   5   2      118.41      107.20      2.65 o
  10   5   2      179.04      192.94      3.46 o
  11   5   2       55.87       56.14      2.55 o
  12   5   2      756.07      741.86      7.23 o
  13   5   2      954.33      929.51      8.43 o
  14   5   2     1519.28     1449.23     11.95 o
  15   5   2      982.33      924.03      9.68 o
  16   5   2        0.91        9.95      3.13 o
  17   5   2      298.24      290.33      6.46 o
  18   5   2      506.46      499.71      8.32 o
  19   5   2       26.26       43.62      4.51 o
  20   5   2     1213.35     1159.89     14.63 o
  21   5   2        7.64       26.77      6.51 o
  22   5   2      182.79      169.82      7.22 o
  23   5   2      168.99      172.23      7.35 o
  24   5   2      560.81      524.06     10.60 o
  25   5   2      113.24      126.98      6.92 o
  26   5   2       57.79       58.07      6.11 o
  27   5   2       16.71       22.68      5.95 o
  28   5   2       31.33       39.12      6.69 o
   0   6   2      424.17      426.71      6.41 o
   1   6   2     1302.81     1330.11      8.64 o
   2   6   2       60.93      123.67      4.53 o
   3   6   2     5284.09     5284.46     26.73 o
   4   6   2      200.41      192.39      5.19 o
   5   6   2     1015.53     1014.73      7.37 o
   6   6   2      243.60      237.10      3.28 o
   7   6   2      367.51      368.89      4.55 o
   8   6   2     1058.07      977.40      8.06 o
   9   6   2     1188.12     1155.23      8.79 o
  10   6   2       12.16       23.39      2.56 o
  11   6   2     1714.20     1671.90     12.91 o
  12   6   2      104.31      125.39      6.92 o
  13   6   2      487.91      477.05      7.70 o
  14   6   2       89.12      109.62      5.05 o
  15   6   2     1311.54     1281.58     13.72 o
  16   6   2      106.71      143.24      9.09 o
  17   6   2      518.68      520.80      9.19 o
  18   6   2       42.72       81.72      5.73 o
  19   6   2     2110.27     1981.25     23.16 o
  20   6   2        0.02       55.53     17.75 o
  21   6   2      689.73      721.98     13.76 o
  22   6   2      228.35      258.35      9.22 o
  23   6   2       27.86       43.41      6.03 o
  24   6   2       26.07       48.78      6.18 o
  25   6   2      512.32      568.85     13.39 o
  26   6   2      303.92      379.94     20.03 o
   1   7   2      890.55      757.58      7.35 o
   2   7   2        2.66       14.09      1.80 o
   3   7   2     1194.75     1146.16      9.27 o
   4   7   2      403.77      402.25      5.46 o
   5   7   2       31.17       57.93      3.14 o
   6   7   2     1420.63     1361.99     11.93 o
   7   7   2      883.78      807.99      9.60 o
   8   7   2      102.18      109.05      4.52 o
   9   7   2      273.89      269.98      7.02 o
  10   7   2     1093.20     1020.83     13.26 o
  11   7   2        6.64       31.45      4.14 o
  12   7   2     1270.42     1222.51     15.09 o
  13   7   2      139.14      179.06     11.46 o
  14   7   2        3.94        9.59      3.91 o
  15   7   2      166.24      192.53      7.57 o
  16   7   2      373.89      352.63      8.79 o
  17   7   2      476.62      478.97     12.33 o
  18   7   2      221.68      242.98      8.58 o
  19   7   2       33.24       54.05      6.03 o
  20   7   2        6.47        4.67      4.99 o
  21   7   2      106.39       99.60      7.41 o
  22   7   2      105.82      120.76      7.94 o
  23   7   2       38.61       58.17      6.94 o
  24   7   2       22.79       17.63      5.91 o
   0   8   2      289.31      289.37      7.83 o
   1   8   2      327.50      345.50      5.85 o
   2   8   2      411.55      432.01      6.50 o
   3   8   2      394.03      384.78      6.15 o
   4   8   2      108.50      107.38      4.38 o
   5   8   2        1.17       -0.39      2.50 o
   6   8   2        3.00       -1.72      2.49 o
   7   8   2       73.90       85.35      4.25 o
   8   8   2      346.44      305.90      6.27 o
   9   8   2      173.01      173.81      5.43 o
  10   8   2        8.44       22.37      3.43 o
  11   8   2      229.58      228.80      7.25 o
  12   8   2       10.64       18.34      4.12 o
  13   8   2      125.44      148.49      6.75 o
  14   8   2       91.67      123.12      6.65 o
  15   8   2      114.41      125.56      6.88 o
  16   8   2        0.39       10.62      4.40 o
  17   8   2      256.87      250.44      9.82 o
  18   8   2       38.56       54.42      6.33 o
  19   8   2      250.99      286.54     10.34 o
  20   8   2       18.38       30.14      6.28 o
   1   9   2      156.57      152.44      9.04 o
   2   9   2      226.24      247.37      5.97 o
   3   9   2       17.74       41.47      3.94 o
   4   9   2     1407.19     1302.45     14.21 o
   5   9   2        1.41       44.28      4.57 o
   6   9   2      729.88      711.20     11.72 o
   7   9   2      234.18      272.88      7.74 o
   8   9   2       75.06      126.09     10.39 o
   9   9   2       36.78       56.76      5.76 o
  10   9   2     1038.18      978.94     14.12 o
  11   9   2      146.01      204.63     33.29 o
  12   9   2      822.91      867.60     13.71 o
  13   9   2      208.43      319.62     29.27 o
  14   9   2       61.69      145.79     47.99 o
  15   9   2      232.56      234.13     15.78 o
  16   9   2      186.64      239.42     14.86 o
   0  10   2      133.39      147.95     11.10 o
   1  10   2       23.25       68.73     11.06 o
   2  10   2        0.31       21.80      8.34 o
   3  10   2      185.10      197.06      8.14 o
   4  10   2      297.37      365.64     25.10 o
   5  10   2       86.47      103.34      6.72 o
   6  10   2        2.84       14.33      4.06 o
   7  10   2       18.37       23.48      5.81 o
   8  10   2       68.02       90.01      9.74 o
   9  10   2        8.06       29.82      7.67 o
   1   1   3        0.59        5.70      1.01 o
   2   1   3      141.17      195.60      2.26 o
   3   1   3      276.63      341.07      2.91 o
   4   1   3       44.71       78.97      1.63 o
   5   1   3        1.07       10.98      1.06 o
   6   1   3     1390.64     1318.63      7.92 o
   7   1   3      436.66      390.48      3.75 o
   8   1   3      439.22      462.73      4.35 o
   9   1   3     3308.91     3243.41     17.38 o
  10   1   3     5028.77     5193.04     28.10 o
  11   1   3     3824.33     4041.02     23.51 o
  12   1   3    11455.49    11502.28     60.88 o
  13   1   3      520.62      605.96     11.06 o
  14   1   3        3.56       12.19      2.15 o
  15   1   3       42.92       39.29      2.71 o
  16   1   3      438.06      423.08      6.72 o
  17   1   3      356.86      348.89      6.36 o
  18   1   3      446.06      407.39      7.04 o
  19   1   3      643.04      618.69      9.00 o
  20   1   3       28.51       21.29      3.49 o
  21   1   3        5.51       -1.48      3.24 o
  22   1   3      370.52      302.12      7.08 o
  23   1   3       24.77       22.39      3.99 o
  24   1   3       32.66       15.75      4.02 o
  25   1   3      143.21      160.49      6.91 o
  26   1   3       42.04       70.66      5.40 o
  27   1   3      310.33      319.08      8.15 o
  28   1   3      244.80      278.09      8.01 o
  29   1   3      383.95      341.95      8.93 o
  30   1   3       20.61       55.02      5.82 o
  31   1   3       70.04       91.45      7.22 o
   0   2   3      120.20      105.71      3.38 o
   1   2   3       41.57       21.30      0.87 o
   2   2   3     2567.03     2732.36     14.41 o
   3   2   3     4411.15     4445.93     22.98 o
   4   2   3     1514.31     1538.91      9.19 o
   5   2   3     1049.83      971.60      6.81 o
   6   2   3      924.02      914.74      6.42 o
   7   2   3      574.41      537.17      4.43 o
   8   2   3        0.21        9.30      1.60 o
   9   2   3     1498.18     1509.78      9.97 o
  10   2   3      589.61      611.32      5.60 o
  11   2   3     8240.78     8134.32     43.94 o
  12   2   3        7.68       38.78      2.65 o
  13   2   3     1955.50     1940.75     13.85 o
  14   2   3        0.10        9.02      2.18 o
  15   2   3        6.89        8.90      2.23 o
  16   2   3      930.85      887.23      9.48 o
  17   2   3      811.19      811.82      9.20 o
  18   2   3      432.94      429.20      7.36 o
  19   2   3      451.30      456.05      7.78 o
  20   2   3      581.31      534.80      8.57 o
  21   2   3      880.89      846.00     11.20 o
  22   2   3      578.42      614.44      9.76 o
  23   2   3       54.91       80.29      5.04 o
  24   2   3      791.62      697.40     10.82 o
  25   2   3      443.30      435.34      8.89 o
  26   2   3        3.26       15.27      4.26 o
  27   2   3      115.71      145.70      7.07 o
  28   2   3       11.61        7.76      4.86 o
  29   2   3       76.40       90.51      6.92 o
  30   2   3      255.78      245.92      9.29 o
   1   3   3      932.55      951.62      7.45 o
   2   3   3      648.08      732.68      5.40 o
   3   3   3      375.98      419.20      3.86 o
   4   3   3       22.75       19.30      0.95 o
   5   3   3      851.02      925.92      6.47 o
   6   3   3      175.55      194.54      2.40 o
   7   3   3      319.40      305.90      3.95 o
   8   3   3     2272.95     2393.02     14.66 o
   9   3   3      708.64      704.89      6.45 o
  10   3   3        4.06        6.65      1.49 o
  11   3   3       46.47       46.17      2.20 o
  12   3   3      129.04      117.17      2.91 o
  13   3   3        6.41        5.34      1.84 o
  14   3   3      158.29      149.27      3.44 o
  15   3   3      190.78      176.93      4.37 o
  16   3   3       54.37       51.04      3.29 o
  17   3   3      123.34      126.63      4.43 o
  18   3   3       43.59       46.72      3.57 o
  19   3   3       35.29       36.72      3.83 o
  20   3   3       32.39       32.28      3.97 o
  21   3   3      290.02      243.06      6.51 o
  22   3   3       54.49       84.03      5.18 o
  23   3   3       13.98       21.82      4.11 o
  24   3   3       34.96       23.76      4.68 o
  25   3   3      113.94      112.32      6.69 o
  26   3   3       43.36       41.73      5.23 o
  27   3   3       69.11       78.76      6.75 o
  28   3   3        2.19       -1.71      4.77 o
  29   3   3        0.54       -0.25      4.91 o
   0   4   3     5921.10     5989.72     56.28 o
   1   4   3       15.65       45.47      3.25 o
   2   4   3     1713.66     1811.37     13.82 o
   3   4   3      316.69      332.47      3.82 o
   4   4   3       22.21       24.05      1.37 o
   5   4   3        4.01        7.68      1.08 o
   6   4   3     3219.79     3254.34     21.68 o
   7   4   3      448.23      448.24      6.22 o
   8   4   3     5648.63     5701.96     41.81 o
   9   4   3      360.69      366.84      5.03 o
  10   4   3      545.52      544.46      6.91 o
  11   4   3     5493.03     5318.62     37.48 o
  12   4   3      413.45      452.49      8.45 o
  13   4   3     2009.78     1853.14     16.53 o
  14   4   3      326.70      365.73      5.41 o
  15   4   3       21.13       26.06      2.75 o
  16   4   3     1650.51     1557.15     14.78 o
  17   4   3      405.51      439.69     14.42 o
  18   4   3     1381.76     1349.79     15.12 o
  19   4   3       35.28       71.67      5.25 o
  20   4   3       29.32       28.83      4.79 o
  21   4   3      196.79      192.68      7.36 o
  22   4   3      345.71      348.78      9.09 o
  23   4   3       80.82       87.17      6.45 o
  24   4   3      675.18      670.25     12.65 o
  25   4   3      138.50      161.82      8.12 o
  26   4   3       34.35       24.76      5.63 o
  27   4   3      245.27      257.08      9.75 o
  28   4   3       98.47      125.38      8.73 o
   1   5   3     2080.86     2168.88     15.62 o
   2   5   3       79.58       73.11      4.01 o
   3   5   3      245.39      281.69      3.80 o
   4   5   3      626.90      596.43      6.17 o
   5   5   3      526.16      556.45      4.98 o
   6   5   3     1005.17      999.46      8.59 o
   7   5   3     1739.25     1764.87     14.19 o
   8   5   3      192.09      229.47      3.21 o
   9   5   3      795.90      904.54      8.09 o
  10   5   3     2478.60     2509.96     17.55 o
  11   5   3     1148.42     1155.86      9.79 o
  12   5   3     1467.95     1499.69     12.54 o
  13   5   3      626.61      655.48      7.67 o
  14   5   3      138.38      173.50      5.19 o
  15   5   3     1184.49     1138.25     12.55 o
  16   5   3      458.25      483.41     12.68 o
  17   5   3      377.99      398.18      7.96 o
  18   5   3      489.64      529.26      9.39 o
  19   5   3      170.38      174.44      8.31 o
  20   5   3      317.66      312.31      9.18 o
  21   5   3       96.17      107.17      7.26 o
  22   5   3        0.05        4.35      4.70 o
  23   5   3      499.17      468.01     11.34 o
  24   5   3       91.33      122.17      7.93 o
  25   5   3      233.14      222.10      9.23 o
  26   5   3      126.39      142.78      8.97 o
  27   5   3       23.35       20.74      6.26 o
   0   6   3       33.84       45.69      3.60 o
   1   6   3      738.06      750.36      6.08 o
   2   6   3      114.11      131.19      3.15 o
   3   6   3      127.36      113.63      3.30 o
   4   6   3       60.88       50.55      1.72 o
   5   6   3      211.54      186.20      2.86 o
   6   6   3      131.54      133.63      2.86 o
   7   6   3      282.69      273.86      4.10 o
   8   6   3      621.45      617.28      6.95 o
   9   6   3      645.67      603.71      8.19 o
  10   6   3      376.00      337.93      6.45 o
  11   6   3      485.99      452.41      8.58 o
  12   6   3      607.38      591.45      9.99 o
  13   6   3       97.50      119.85      5.80 o
  14   6   3        0.03        1.51      3.67 o
  15   6   3      322.44      288.40      7.75 o
  16   6   3      136.87      136.14      6.67 o
  17   6   3        3.13        4.05      4.03 o
  18   6   3      134.66      142.25      7.55 o
  19   6   3        2.93        5.32      4.53 o
  20   6   3       38.87       38.79      5.76 o
  21   6   3        2.31        6.81      5.03 o
  22   6   3      247.78      203.71      9.15 o
  23   6   3       23.03       19.84      5.34 o
  24   6   3       84.27       85.86      7.62 o
  25   6   3      268.19      279.54     10.63 o
   1   7   3       26.90       23.05      1.73 o
   2   7   3      680.46      637.80      6.14 o
   3   7   3      581.75      633.57      6.22 o
   4   7   3     1408.91     1371.84     11.24 o
   5   7   3      738.80      726.94      7.42 o
   6   7   3      223.30      250.90      4.31 o
   7   7   3       11.66       27.45      2.78 o
   8   7   3      110.05       95.74      3.94 o
   9   7   3        5.96       41.82      7.29 o
  10   7   3     2413.58     2303.76     22.70 o
  11   7   3       14.03      119.09     64.90 o
  12   7   3     2625.94     2526.77     26.16 o
  13   7   3       26.29       85.88     11.65 o
  14   7   3      498.29      479.97      9.95 o
  15   7   3       46.76       81.62      6.76 o
  16   7   3      382.01      392.58      9.54 o
  17   7   3       58.95      101.00      6.32 o
  18   7   3      366.05      380.46      9.67 o
  19   7   3      133.45      139.23      7.94 o
  20   7   3      154.62      163.08      8.52 o
  21   7   3        8.97       25.80      5.75 o
  22   7   3      140.26      167.52      8.99 o
   0   8   3      908.51      945.27     13.37 o
   1   8   3      201.43      247.76      5.80 o
   2   8   3       72.73       81.27      6.46 o
   3   8   3      945.03      849.74     14.01 o
   4   8   3      603.20      560.98     11.10 o
   5   8   3      320.19      297.26      7.39 o
   6   8   3      151.58      182.43     10.83 o
   7   8   3      113.38      104.91      4.14 o
   8   8   3       37.69       29.68      3.22 o
   9   8   3        4.82       11.28      3.14 o
  10   8   3       23.47       36.88      3.91 o
  11   8   3      499.29      467.53     10.05 o
  12   8   3       74.99      104.23      6.97 o
  13   8   3      115.71      113.24      6.40 o
  14   8   3        4.11        3.99      4.17 o
  15   8   3       46.24       54.08      5.53 o
  16   8   3      112.27      138.34      7.49 o
  17   8   3       96.04      117.03      7.08 o
  18   8   3        0.53       24.82      4.92 o
  19   8   3      418.18      488.83     19.25 o
   1   9   3       53.47       61.27      4.71 o
   2   9   3      181.40      161.93      5.38 o
   3   9   3        0.24       -5.16      3.44 o
   4   9   3       82.28       75.07      5.20 o
   5   9   3      168.04      152.59      6.46 o
   6   9   3        7.41        7.18      3.30 o
   7   9   3       45.95       69.63      8.62 o
   8   9   3      200.81      216.20      7.32 o
   9   9   3        7.52       49.55     11.09 o
  10   9   3       25.09       37.87      4.87 o
  11   9   3        0.10        3.09      4.64 o
  12   9   3       42.85       47.85      6.18 o
  13   9   3       40.91       48.79      6.25 o
  14   9   3       22.82       19.37      5.54 o
   0  10   3      289.96      282.23     18.76 o
   1  10   3       19.18      109.57     35.39 o
   2  10   3      133.13      204.98     12.38 o
   3  10   3       86.43       98.50     10.02 o
   0   0   4     1639.15     1613.50     20.20 o
   1   0   4        0.38       -2.47      1.65 o
   2   0   4        1.04       -2.39      1.60 o
   3   0   4      222.04      202.88      4.20 o
   4   0   4     1345.22     1327.14     12.06 o
   5   0   4     2058.96     2122.90     16.86 o
   6   0   4      675.15      673.45      7.59 o
   7   0   4     4575.76     4563.86     32.58 o
   8   0   4      409.20      388.67      5.80 o
   9   0   4     1071.96     1113.57     12.31 o
  10   0   4      665.83      725.51      9.56 o
  11   0   4     2916.18     2970.22     26.27 o
  12   0   4       44.93       43.57      4.24 o
  13   0   4      955.49      869.28     15.80 o
  14   0   4      268.98      266.81      7.65 o
  15   0   4      121.38      161.93      6.71 o
  16   0   4     3528.98     3310.86     36.07 o
  17   0   4      995.16     1038.82     19.58 o
  18   0   4      747.38      793.16     14.54 o
  19   0   4      320.56      378.97     10.42 o
  20   0   4     1199.22     1156.38     18.79 o
  21   0   4      103.67      126.26      7.97 o
  22   0   4      134.12      120.18      8.20 o
  23   0   4       28.19       28.24      6.10 o
  24   0   4       86.22      116.44      8.58 o
  25   0   4        7.97        7.36      5.44 o
  26   0   4      118.52      125.19      9.48 o
  27   0   4       81.79      127.02      9.54 o
  28   0   4      143.57      142.76     10.29 o
  29   0   4      119.43      152.30     13.76 o
   1   1   4      154.60      122.66      2.30 o
   2   1   4        2.59        0.45      1.05 o
   3   1   4      710.90      677.75      5.46 o
   4   1   4     1122.74     1111.80      7.47 o
   5   1   4     1368.91     1333.17      8.52 o
   6   1   4        8.93        3.44      1.32 o
   7   1   4      372.55      395.77      4.57 o
   8   1   4     1362.23     1339.11      9.77 o
   9   1   4     2051.06     2007.76     13.40 o
  10   1   4       10.95       23.23      1.93 o
  11   1   4        8.18       17.00      1.91 o
  12   1   4      718.23      719.73      7.53 o
  13   1   4      748.01      756.41      7.95 o
  14   1   4      273.90      292.25      5.07 o
  15   1   4     1687.90     1622.64     14.11 o
  16   1   4      129.33      159.67      4.96 o
  17   1   4      101.73      121.20      4.82 o
  18   1   4       14.15       11.06      3.28 o
  19   1   4      507.23      444.15      7.91 o
  20   1   4        0.38        4.02      3.36 o
  21   1   4       25.79       26.96      4.17 o
  22   1   4      488.64      453.61      8.80 o
  23   1   4       54.03       73.72      5.23 o
  24   1   4       10.11        3.61      3.77 o
  25   1   4        4.13       -4.42      3.66 o
  26   1   4        3.94       -5.18      4.33 o
  27   1   4        2.84       -2.86      4.52 o
  28   1   4       94.61      103.51      7.45 o
  29   1   4      143.78      180.14      8.62 o
   0   2   4     1994.97     1959.76     16.87 o
   1   2   4       18.87       22.69      1.38 o
   2   2   4       59.74       83.83      1.97 o
   3   2   4     2057.39     2041.48     13.32 o
   4   2   4     1191.67     1261.72      9.59 o
   5   2   4      410.61      474.17      5.08 o
   6   2   4      768.77      709.84      6.33 o
   7   2   4      104.31      111.76      2.48 o
   8   2   4      712.13      639.63      5.68 o
   9   2   4      206.94      218.50      3.39 o
  10   2   4       66.86       60.07      2.39 o
  11   2   4        9.40       12.92      1.78 o
  12   2   4        1.50        5.03      1.70 o
  13   2   4      344.82      320.74      4.58 o
  14   2   4      958.26      950.55      9.32 o
  15   2   4      767.16      728.27      8.26 o
  16   2   4      939.67      846.71      9.62 o
  17   2   4      203.70      199.65      5.55 o
  18   2   4      286.81      278.48      6.45 o
  19   2   4      173.12      168.82      5.89 o
  20   2   4      459.54      493.56      8.63 o
  21   2   4      373.86      334.18      7.46 o
  22   2   4        2.10        5.41      4.02 o
  23   2   4       33.00       21.96      4.53 o
  24   2   4      133.93      154.19      7.28 o
  25   2   4       36.48       32.88      4.97 o
  26   2   4       77.07       82.35      6.21 o
  27   2   4       23.43       34.90      5.42 o
  28   2   4      137.55      151.59      8.01 o
  29   2   4        1.42        8.20      5.26 o
   1   3   4     1716.37     1640.81     10.16 o
   2   3   4     1023.46     1156.28      7.51 o
   3   3   4     1855.64     1833.17     12.16 o
   4   3   4        5.99       12.06      1.25 o
   5   3   4      980.99     1017.47      7.07 o
   6   3   4      553.91      486.49      8.48 o
   7   3   4     9043.69     8836.00     46.94 o
   8   3   4      116.60      168.42      6.23 o
   9   3   4     6360.29     6265.38     34.85 o
  10   3   4      162.23      204.06      6.68 o
  11   3   4      320.41      310.43      4.18 o
  12   3   4        0.42        9.08      1.79 o
  13   3   4     1027.73     1024.14      8.55 o
  14   3   4      232.14      281.49      8.85 o
  15   3   4     5467.72     5305.64     37.74 o
  16   3   4      313.37      388.73     15.22 o
  17   3   4     3269.61     3120.49     25.01 o
  18   3   4       28.12       55.99      6.16 o
  19   3   4        6.47        3.11      3.58 o
  20   3   4        3.28       -5.45      3.63 o
  21   3   4      491.05      447.57      8.94 o
  22   3   4       34.14       42.92      4.80 o
  23   3   4      243.68      252.61      7.80 o
  24   3   4       27.94       34.65      5.10 o
  25   3   4      218.69      226.91      8.40 o
  26   3   4        4.21        7.23      4.86 o
  27   3   4      148.08      130.32      7.93 o
  28   3   4       49.88       66.99      6.82 o
   0   4   4     1480.01     1331.47     16.74 o
   1   4   4        9.21       24.73      2.28 o
   2   4   4     1495.13     1516.43     12.28 o
   3   4   4       55.83       62.81      2.24 o
   4   4   4      177.05      149.98      2.11 o
   5   4   4       75.95      101.73      2.81 o
   6   4   4     1385.95     1423.32     12.26 o
   7   4   4        2.45        9.78      2.38 o
   8   4   4      973.23      931.69      7.79 o
   9   4   4       87.50       95.16      3.44 o
  10   4   4      486.60      461.67      5.26 o
  11   4   4       30.39       30.71      2.06 o
  12   4   4       45.66       30.13      2.90 o
  13   4   4        0.66       -2.87      2.52 o
  14   4   4      298.77      263.87      6.46 o
  15   4   4      100.20      119.43      5.33 o
  16   4   4      891.32      934.97     12.37 o
  17   4   4       60.17       77.67      5.87 o
  18   4   4      353.94      298.81      8.56 o
  19   4   4        6.31        6.22      4.39 o
  20   4   4       11.40        0.71      4.61 o
  21   4   4       22.52       16.07      5.16 o
  22   4   4      491.21      443.62     11.38 o
  23   4   4       64.75       72.85      6.61 o
  24   4   4      323.33      316.67     10.09 o
  25   4   4        2.45       21.59      5.66 o
  26   4   4      407.25      387.40     11.62 o
  27   4   4       19.11       40.97      6.70 o
   1   5   4      149.94      149.43      6.07 o
   2   5   4      295.90      246.84      5.23 o
   3   5   4       23.63       29.27      2.88 o
   4   5   4      495.03      473.42      5.89 o
   5   5   4      759.64      727.51      8.06 o
   6   5   4     1185.73     1069.56      8.98 o
   7   5   4      175.30      205.02      3.73 o
   8   5   4      537.77      475.52      5.10 o
   9   5   4      840.63      861.27     13.69 o
  10   5   4     1478.82     1432.36     13.95 o
  11   5   4      128.98      137.67      6.59 o
  12   5   4      182.51      188.36      6.30 o
  13   5   4        0.23       -5.16      3.44 o
  14   5   4       11.62        8.50      3.56 o
  15   5   4      620.89      635.90     10.94 o
  16   5   4       42.86       72.35      7.02 o
  17   5   4     1433.29     1254.38     16.22 o
  18   5   4      369.72      378.01     27.32 o
  19   5   4       54.56       51.52      5.81 o
  20   5   4        0.18       -6.04      4.02 o
  21   5   4        2.16       -6.74      4.49 o
  22   5   4       16.38       19.55      5.21 o
  23   5   4       73.75       69.75      6.89 o
  24   5   4       52.91       54.00      6.76 o
  25   5   4       12.12       15.83      6.03 o
   0   6   4      969.42      992.77     19.38 o
   1   6   4      365.70      359.51      8.38 o
   2   6   4     1193.77     1095.49     14.59 o
   3   6   4      217.35      222.00      5.64 o
   4   6   4        3.40       14.69      2.32 o
   5   6   4      335.62      362.39      7.69 o
   6   6   4     2924.45     2874.92     24.96 o
   7   6   4      127.37      131.39     15.42 o
   8   6   4     1531.35     1435.46     15.59 o
   9   6   4       71.76       87.91      6.10 o
  10   6   4      565.63      556.23      9.35 o
  11   6   4      390.83      338.71      9.06 o
  12   6   4      151.62      187.90      6.62 o
  13   6   4      281.85      300.39     18.44 o
  14   6   4     1557.90     1509.98     17.95 o
  15   6   4       23.21       50.96      6.77 o
  16   6   4     1526.45     1505.94     18.38 o
  17   6   4       48.35      135.16     26.50 o
  18   6   4       93.58      129.40      7.09 o
  19   6   4       19.79       21.10      5.40 o
  20   6   4      209.90      212.68      9.05 o
  21   6   4      174.89      207.28     11.35 o
  22   6   4      631.38      684.94     18.14 o
  23   6   4       24.62       62.23      9.22 o
   1   7   4      130.66      121.54      6.83 o
   2   7   4        6.25       17.30      4.17 o
   3   7   4      564.32      531.19     10.76 o
   4   7   4      160.97      190.16     11.74 o
   5   7   4      572.06      547.36      8.71 o
   6   7   4        3.35       37.14      5.72 o
   7   7   4      466.61      481.16      7.47 o
   8   7   4       43.94       41.86      5.26 o
   9   7   4       26.84       21.49      3.27 o
  10   7   4       32.33       34.48      4.67 o
  11   7   4       11.83        7.51      2.49 o
  12   7   4       42.04       51.55      6.76 o
  13   7   4      250.19      257.86      7.54 o
  14   7   4       15.15       28.65      4.40 o
  15   7   4       19.36       24.38      4.76 o
  16   7   4       62.09       54.69      5.52 o
  17   7   4       38.64       27.48      5.17 o
  18   7   4       47.99       60.71      5.78 o
  19   7   4      238.61      236.01      9.15 o
  20   7   4       42.12       46.24      6.10 o
   0   8   4       33.32       56.80      8.20 o
   1   8   4      338.42      301.20     12.12 o
   2   8   4      156.64      209.68     15.88 o
   3   8   4       30.64       45.14      5.63 o
   4   8   4       10.02       28.93      5.27 o
   5   8   4       87.62       94.58      7.18 o
   6   8   4      331.52      333.86      7.47 o
   7   8   4       29.01       39.35      6.02 o
   8   8   4      394.85      347.90      8.15 o
   9   8   4        0.40       24.21      9.86 o
  10   8   4      348.16      369.00      9.21 o
  11   8   4       10.07       30.22      7.09 o
  12   8   4       67.83       87.15      6.31 o
  13   8   4        0.71       14.58      5.62 o
  14   8   4      366.25      362.63     10.52 o
  15   8   4      147.00      157.69     13.61 o
  16   8   4      463.49      482.99     12.20 o
   1   9   4      162.24      201.22      8.91 o
   2   9   4       52.92      114.17     16.05 o
   3   9   4      224.04      231.09      8.92 o
   4   9   4        1.23       59.11     15.38 o
   5   9   4        8.84       17.69      5.18 o
   6   9   4       22.58      212.14     14.71 o
   7   9   4      421.43      432.95     11.15 o
   8   9   4       15.84      310.31     26.37 o
   9   9   4      839.30      800.31     14.57 o
   1   1   5       54.63       44.57      2.08 o
   2   1   5       35.93       36.05      1.92 o
   3   1   5     1290.18     1144.49      8.19 o
   4   1   5      645.22      584.13      5.60 o
   5   1   5       14.38       25.34      1.94 o
   6   1   5     1019.87     1010.29      8.68 o
   7   1   5      520.20      530.42      5.70 o
   8   1   5        3.67       17.07      1.92 o
   9   1   5     1191.98     1109.82      9.15 o
  10   1   5     1718.22     1641.58     12.55 o
  11   1   5      137.10      222.71      4.43 o
  12   1   5     5774.99     5508.59     34.63 o
  13   1   5     2256.87     2232.71     17.74 o
  14   1   5       33.32       83.05      6.20 o
  15   1   5      954.66      909.06     10.81 o
  16   1   5     1131.33     1089.68     12.36 o
  17   1   5       96.79      104.67      5.26 o
  18   1   5      147.45      130.78      5.54 o
  19   1   5      843.94      732.69     11.15 o
  20   1   5      258.66      259.22      7.45 o
  21   1   5      195.95      206.67      6.98 o
  22   1   5       55.85       56.92      5.27 o
  23   1   5      288.49      290.29      8.28 o
  24   1   5        9.16       15.86      4.77 o
  25   1   5       65.80       97.71      6.59 o
  26   1   5       69.06       59.60      7.07 o
  27   1   5        1.09       -1.88      5.49 o
   0   2   5      745.57      742.22      8.39 o
   1   2   5      322.25      368.25      3.89 o
   2   2   5     1331.05     1235.37      8.77 o
   3   2   5       68.19       66.48      2.37 o
   4   2   5       52.11       38.16      2.09 o
   5   2   5        5.33        5.00      1.60 o
   6   2   5      167.83      158.60      3.32 o
   7   2   5      109.75      114.51      3.39 o
   8   2   5     1971.34     1915.28     12.65 o
   9   2   5       90.07      121.43      3.05 o
  10   2   5      595.17      579.66      6.08 o
  11   2   5      587.14      543.60      6.30 o
  12   2   5      121.67      144.33      3.95 o
  13   2   5      206.16      209.41      5.02 o
  14   2   5      128.92      140.78      5.62 o
  15   2   5        0.28        9.18      3.41 o
  16   2   5     1162.38     1131.48     13.62 o
  17   2   5       43.26       66.55      5.15 o
  18   2   5      141.31      156.49      6.28 o
  19   2   5      121.69      127.95      6.18 o
  20   2   5      161.32      162.24      6.65 o
  21   2   5      110.40      114.02      6.55 o
  22   2   5      352.67      342.85      9.07 o
  23   2   5       17.60       28.45      4.92 o
  24   2   5      544.26      555.58     11.49 o
  25   2   5       41.16       63.03      6.16 o
  26   2   5      175.02      192.67      9.07 o
   1   3   5      248.60      233.64      2.99 o
   2   3   5      473.71      464.64      4.43 o
   3   3   5        2.72        6.32      1.19 o
   4   3   5       54.58       48.45      1.59 o
   5   3   5      478.92      463.61      4.74 o
   6   3   5       45.03       56.51      2.12 o
   7   3   5        6.15        2.99      1.51 o
   8   3   5        0.02        0.04      1.28 o
   9   3   5      157.26      151.44      4.07 o
  10   3   5      116.94      108.44      4.14 o
  11   3   5       27.52       31.30      3.17 o
  12   3   5       23.59       17.57      3.09 o
  13   3   5       29.97       31.57      3.41 o
  14   3   5      197.31      205.65      6.00 o
  15   3   5      419.89      380.93      7.80 o
  16   3   5       99.22      120.38      6.05 o
  17   3   5        9.69        2.63      3.78 o
  18   3   5      127.68      116.47      6.39 o
  19   3   5       14.02        9.07      3.96 o
  20   3   5       77.08       56.34      5.33 o
  21   3   5       13.42       12.71      4.48 o
  22   3   5       11.11        9.00      4.30 o
  23   3   5       11.24       14.09      4.99 o
  24   3   5      145.30      135.66      7.73 o
  25   3   5        4.34       10.63      5.44 o
   0   4   5     3025.70     2960.89     28.85 o
   1   4   5       34.07       63.56      6.05 o
   2   4   5     2050.25     1875.05     13.06 o
   3   4   5      218.87      268.31      5.84 o
   4   4   5       63.94       44.34      2.11 o
   5   4   5      320.24      322.18      4.52 o
   6   4   5     1004.30      973.29      9.57 o
   7   4   5       38.22       66.15      5.15 o
   8   4   5     2334.46     2223.99     19.12 o
   9   4   5      300.50      377.12     13.45 o
  10   4   5     1804.00     1737.95     22.32 o
  11   4   5     2330.25     2277.74     26.87 o
  12   4   5       37.37       84.42      5.02 o
  13   4   5     1103.56     1092.27     16.13 o
  14   4   5     2578.08     2416.68     26.03 o
  15   4   5      108.20      184.34     28.27 o
  16   4   5      783.44      788.58     14.39 o
  17   4   5       79.78      111.94      6.83 o
  18   4   5        2.17       -5.32      3.55 o
  19   4   5        2.35        1.36      4.00 o
  20   4   5       75.63       85.09      6.12 o
  21   4   5      198.21      188.98      7.61 o
  22   4   5      423.22      399.25      9.86 o
  23   4   5       16.84       42.26      8.44 o
  24   4   5      751.17      788.80     15.63 o
   1   5   5      660.47      601.80     10.72 o
   2   5   5      265.97      267.48      5.78 o
   3   5   5      692.09      657.89      9.62 o
   4   5   5       50.32       61.76      3.22 o
   5   5   5        0.50        5.64      2.01 o
   6   5   5      658.10      632.39      9.90 o
   7   5   5     2188.69     2141.24     19.26 o
   8   5   5       68.71      155.33     20.95 o
   9   5   5     1623.12     1559.44     16.85 o
  10   5   5      737.31      795.41     25.75 o
  11   5   5       74.20      152.83     20.80 o
  12   5   5      663.72      646.64     10.81 o
  13   5   5      530.39      592.86     16.73 o
  14   5   5       37.00       73.17      6.85 o
  15   5   5     1157.85     1101.74     15.40 o
  16   5   5       23.64       99.22     23.73 o
  17   5   5      470.84      471.90     10.33 o
  18   5   5      223.87      234.04      9.31 o
  19   5   5        0.91        9.91      4.79 o
  20   5   5       55.78       64.32      6.50 o
  21   5   5      385.85      354.13     10.68 o
  22   5   5       32.88       42.35      6.24 o
   0   6   5      434.40      531.77     31.98 o
   1   6   5      476.23      539.06     19.88 o
   2   6   5      535.33      568.20     14.45 o
   3   6   5      851.33      812.06     14.66 o
   4   6   5      288.90      261.94      8.70 o
   5   6   5       36.74       55.85      6.81 o
   6   6   5       19.54       17.22      3.74 o
   7   6   5       54.15       59.29      4.42 o
   8   6   5      190.84      190.26      6.59 o
   9   6   5      210.75      226.54      8.84 o
  10   6   5      130.96      134.38      9.37 o
  11   6   5       74.44       77.29      4.59 o
  12   6   5       56.56       59.06      4.68 o
  13   6   5        0.70        1.38      3.56 o
  14   6   5        9.81        9.45      3.87 o
  15   6   5      167.16      140.37      6.75 o
  16   6   5        5.79       16.10      4.60 o
  17   6   5        0.79       -3.45      4.01 o
  18   6   5       31.27       41.55      5.19 o
  19   6   5       83.77      103.84      7.49 o
  20   6   5        3.14       18.13      5.43 o
   1   7   5      427.99      395.03      9.97 o
   2   7   5       49.13      140.42     21.09 o
   3   7   5       44.28       53.56      5.78 o
   4   7   5      359.49      301.17      9.19 o
   5   7   5        2.79       13.20      6.01 o
   6   7   5      116.04      134.41      7.58 o
   7   7   5       71.35       83.83      6.73 o
   8   7   5        1.15       59.08      9.76 o
   9   7   5      905.94      899.47     18.09 o
  10   7   5      206.69      259.59      9.64 o
  11   7   5        9.86       44.63      5.99 o
  12   7   5      264.11      278.17     11.38 o
  13   7   5      204.45      263.25      9.67 o
  14   7   5        0.58       35.98      9.15 o
  15   7   5      422.86      370.92     10.53 o
  16   7   5        0.03       15.22      5.92 o
   0   8   5      189.48      238.98     31.63 o
   1   8   5      396.56      465.99     15.62 o
   2   8   5      101.91      148.03      9.77 o
   3   8   5      508.58      559.63     12.20 o
   4   8   5       10.44       65.13      6.62 o
   5   8   5      116.45      240.34     30.47 o
   6   8   5      544.47      573.18     12.41 o
   7   8   5        1.92      219.59     63.33 o
   8   8   5      169.99      160.32      8.58 o
   9   8   5       30.72       83.57      8.24 o
  10   8   5        0.24        1.84      5.02 o
  11   8   5       31.96       58.62      7.44 o
   0   0   6       86.82      101.37      5.66 o
   1   0   6      425.42      397.30      6.60 o
   2   0   6      193.47      178.06      5.02 o
   3   0   6      567.30      534.92      8.57 o
   4   0   6        9.83       22.23      3.17 o
   5   0   6     1778.71     1634.68     17.13 o
   6   0   6        9.36       31.73      3.99 o
   7   0   6      144.87      129.38      5.75 o
   8   0   6      627.54      554.12     10.01 o
   9   0   6      211.44      254.00      7.04 o
  10   0   6       98.33       72.15      5.75 o
  11   0   6       46.69       39.76      5.07 o
  12   0   6       35.93       32.09      4.89 o
  13   0   6      340.56      375.42     10.48 o
  14   0   6      159.57      167.52      7.91 o
  15   0   6       26.15       38.21      6.54 o
  16   0   6      729.22      615.60     15.07 o
  17   0   6       72.16      100.37      8.35 o
  18   0   6      150.95      175.73     10.48 o
  19   0   6     2253.86     2111.09     43.11 o
  20   0   6       88.96      245.11     23.99 o
  21   0   6      293.59      367.91     13.85 o
  22   0   6      192.77      203.94     12.88 o
  23   0   6      105.86      113.24     11.76 o
  24   0   6      321.10      322.33     19.92 o
   1   1   6      345.91      336.63      4.73 o
   2   1   6      197.05      191.30      3.75 o
   3   1   6        0.00       -2.59      1.73 o
   4   1   6       28.28       32.25      2.42 o
   5   1   6       16.09        7.92      2.11 o
   6   1   6      143.78      121.49      3.93 o
   7   1   6       11.36        1.53      2.44 o
   8   1   6        0.05       -3.56      2.38 o
   9   1   6      295.90      270.79      5.95 o
  10   1   6      104.85      125.30      4.86 o
  11   1   6       60.16       68.42      4.15 o
  12   1   6      882.45      816.50     10.94 o
  13   1   6       42.30       57.28      4.42 o
  14   1   6       45.53       42.34      4.36 o
  15   1   6        0.09       10.04      3.67 o
  16   1   6     1071.11      989.85     13.76 o
  17   1   6       16.55       59.41      5.06 o
  18   1   6      163.38      182.58      7.23 o
  19   1   6       15.33       16.72      5.01 o
  20   1   6        0.40        0.18      4.67 o
  21   1   6       30.47       30.80      5.75 o
  22   1   6       41.46       39.57      5.92 o
  23   1   6       21.07       38.72      6.82 o
  24   1   6       47.23       50.68      6.65 o
   0   2   6        2.20       11.27      3.42 o
   1   2   6      625.36      604.25      7.67 o
   2   2   6       57.88      106.90      4.38 o
   3   2   6     2751.55     2657.44     20.88 o
   4   2   6      130.51      170.35      4.83 o
   5   2   6     1353.99     1240.35     12.35 o
   6   2   6       24.61       28.32      3.14 o
   7   2   6      291.29      244.81      6.00 o
   8   2   6       26.42       28.21      3.55 o
   9   2   6        1.86       -4.23      2.82 o
  10   2   6        3.21       14.56      3.39 o
  11   2   6      803.50      751.12     10.50 o
  12   2   6       78.62      126.23     13.48 o
  13   2   6     1441.05     1393.61     16.44 o
  14   2   6       67.58      107.08      7.16 o
  15   2   6        1.16        6.48      3.82 o
  16   2   6      216.03      208.34      7.21 o
  17   2   6      318.73      316.48      8.43 o
  18   2   6       43.85       52.18      6.04 o
  19   2   6      570.34      553.83     11.01 o
  20   2   6       62.65      126.18     11.67 o
  21   2   6      353.88      349.27      9.37 o
  22   2   6       77.64       81.38      7.00 o
  23   2   6       17.69       23.29      5.72 o
   1   3   6     1143.16     1075.43     10.60 o
   2   3   6      334.16      324.76      5.89 o
   3   3   6       37.29      103.58      7.63 o
   4   3   6     2641.84     2575.06     22.68 o
   5   3   6        9.79      132.11     30.84 o
   6   3   6     2829.03     2572.34     20.86 o
   7   3   6      102.95      135.39      4.67 o
   8   3   6       54.15       50.08      3.90 o
   9   3   6      462.29      450.68      8.42 o
  10   3   6     1616.75     1577.01     16.11 o
  11   3   6       19.83       62.13      6.16 o
  12   3   6     2060.98     1911.91     18.91 o
  13   3   6      217.66      305.94     36.43 o
  14   3   6      222.10      239.87      6.86 o
  15   3   6       67.53       86.27      8.66 o
  16   3   6      416.41      412.19      9.20 o
  17   3   6        0.01       40.82      6.61 o
  18   3   6     1247.72     1169.73     18.23 o
  19   3   6        7.69       58.88      9.99 o
  20   3   6      700.76      695.00     13.79 o
  21   3   6       54.55       84.62      7.08 o
  22   3   6        2.74       16.31      4.99 o
   0   4   6      339.27      311.52      5.29 o
   1   4   6      182.98      185.62      2.99 o
   2   4   6       11.80       11.12      1.25 o
   3   4   6      363.79      343.66      6.31 o
   4   4   6       89.00       78.40      2.85 o
   5   4   6      136.61      133.07      4.80 o
   6   4   6       22.25       30.21      3.45 o
   7   4   6      109.59       94.51      3.96 o
   8   4   6       87.92       72.55      3.56 o
   9   4   6       89.64       75.55      4.05 o
  10   4   6       49.63       78.66      4.78 o
  11   4   6      350.39      364.72      7.33 o
  12   4   6        2.61       13.21      3.21 o
  13   4   6      140.39      145.17      5.77 o
  14   4   6       45.02       55.43      4.67 o
  15   4   6      187.63      179.17      6.54 o
  16   4   6       53.02       50.43      5.11 o
  17   4   6       25.70       35.33      4.61 o
  18   4   6       53.79       54.25      5.47 o
  19   4   6      144.12      146.46      7.14 o
  20   4   6       55.72       65.99      5.84 o
  21   4   6      173.20      183.10      8.04 o
   1   5   6      150.39      164.58      5.59 o
   2   5   6       54.89       69.32      6.74 o
   3   5   6      600.20      567.35     11.25 o
   4   5   6       21.70       32.05      5.01 o
   5   5   6        4.81        2.68      2.57 o
   6   5   6       25.81       14.49      3.52 o
   7   5   6       35.70       43.29      4.41 o
   8   5   6       25.64       25.25      4.26 o
   9   5   6       54.52       55.83      4.07 o
  10   5   6       32.29       28.93      3.76 o
  11   5   6      101.17       87.86      5.13 o
  12   5   6        8.89        8.40      4.08 o
  13   5   6       13.52        8.85      3.87 o
  14   5   6        0.51       -2.55      3.67 o
  15   5   6       11.82        4.93      4.20 o
  16   5   6       50.33       68.66      5.91 o
  17   5   6        9.67       13.04      4.79 o
  18   5   6      158.39      129.37      7.34 o
   0   6   6     1080.62     1097.31     31.18 o
   1   6   6      317.05      378.91     12.60 o
   2   6   6       40.80      109.70     11.93 o
   3   6   6      649.55      666.62     13.63 o
   4   6   6       25.19      108.08     11.26 o
   5   6   6      735.12      731.45     13.45 o
   6   6   6        1.52       31.19      8.65 o
   7   6   6       87.17       88.18      7.41 o
   8   6   6      329.14      280.25      9.94 o
   9   6   6      315.93      363.35     12.94 o
  10   6   6       36.86       80.05     10.38 o
  11   6   6      757.92      697.97     12.77 o
  12   6   6      149.76      218.17     20.65 o
  13   6   6      377.00      354.90     10.79 o
  14   6   6       15.25       68.16     10.46 o
  15   6   6      106.05       98.67      7.71 o
   1   7   6        0.00       18.14      5.26 o
   2   7   6       79.54       94.87     13.44 o
   3   7   6      352.08      342.13     10.41 o
   4   7   6       51.98      101.91     15.79 o
   5   7   6        0.73      161.46     50.43 o
   6   7   6      430.95      431.63     11.44 o
   7   7   6       27.20       87.13     15.24 o
   8   7   6        6.02       34.08      5.81 o
   9   7   6       40.20      237.17     55.76 o
  10   7   6      489.07      464.74     12.81 o
   1   1   7      207.76      235.64      5.47 o
   2   1   7      896.32      871.36     10.54 o
   3   1   7      427.70      424.82     10.59 o
   4   1   7     1261.78     1244.39     13.01 o
   5   1   7      489.72      510.30     15.26 o
   6   1   7     1896.99     1773.91     16.51 o
   7   1   7      476.10      558.92     17.66 o
   8   1   7        9.06       69.96      5.93 o
   9   1   7     1763.84     1642.22     19.10 o
  10   1   7      937.64      950.58     13.96 o
  11   1   7       45.96       84.46      6.27 o
  12   1   7      524.07      515.88     10.58 o
  13   1   7      361.36      383.36     15.08 o
  14   1   7      122.00      146.56      7.79 o
  15   1   7      434.43      408.11     11.41 o
  16   1   7      112.59      160.23      8.17 o
  17   1   7       11.42       38.86      7.10 o
  18   1   7     1196.10     1097.20     18.48 o
  19   1   7       53.36      110.98     19.77 o
  20   1   7      313.05      369.74     12.79 o
   0   2   7       76.70       77.78      5.71 o
   1   2   7       26.75       20.14      3.10 o
   2   2   7      143.01      150.26      7.41 o
   3   2   7      502.43      484.68      7.83 o
   4   2   7      141.72      148.92      5.66 o
   5   2   7      774.54      723.84      9.60 o
   6   2   7       92.13      124.42      5.17 o
   7   2   7       27.66       38.08      3.72 o
   8   2   7      291.65      280.65      7.08 o
   9   2   7       72.30       81.11      4.76 o
  10   2   7       12.02       13.85      3.71 o
  11   2   7        0.52        3.07      3.98 o
  12   2   7       37.30       56.71      5.33 o
  13   2   7      194.50      191.45      7.42 o
  14   2   7       97.42      109.86      7.48 o
  15   2   7       10.86       17.04      4.84 o
  16   2   7       44.96       56.78      6.85 o
  17   2   7       76.18      104.53      7.13 o
  18   2   7        7.72       15.37      5.42 o
  19   2   7      383.51      379.34     13.60 o
   1   3   7       22.46       14.07      3.11 o
   2   3   7       19.06       19.31      3.03 o
   3   3   7      126.58      113.54      5.75 o
   4   3   7       31.83       43.50      4.03 o
   5   3   7       76.56       77.77      5.11 o
   6   3   7       25.56       31.50      3.88 o
   7   3   7      146.51      135.17      5.21 o
   8   3   7       65.60       83.94      4.94 o
   9   3   7      150.68      135.53      5.43 o
  10   3   7       56.55       66.64      4.52 o
  11   3   7       87.08       75.83      5.03 o
  12   3   7        3.67       -0.55      3.88 o
  13   3   7        4.89       -2.56      3.50 o
  14   3   7       18.93       15.55      4.48 o
  15   3   7        0.80       -6.37      4.25 o
  16   3   7       10.12        5.92      4.66 o
  17   3   7        6.75        5.26      5.45 o
   0   4   7       14.05       35.44      6.19 o
   1   4   7      287.09      280.06      8.60 o
   2   4   7       43.67      138.18     26.64 o
   3   4   7     1190.81     1218.51     16.64 o
   4   4   7      100.65      138.73     27.06 o
   5   4   7     1026.83      952.41     13.65 o
   6   4   7       84.82      104.71      7.55 o
   7   4   7      143.68      175.10      8.61 o
   8   4   7       60.31       82.54      5.67 o
   9   4   7      344.87      322.47      8.73 o
  10   4   7      190.00      198.16      8.69 o
  11   4   7      341.17      342.62      7.13 o
  12   4   7       36.14       54.31      6.07 o
  13   4   7      103.03      112.73      5.97 o
  14   4   7      181.40      173.55      7.58 o
  15   4   7        7.92        7.75      4.28 o
   1   5   7        7.61       14.13      5.12 o
   2   5   7      116.54      158.91      9.82 o
   3   5   7      353.45      398.86     16.72 o
   4   5   7      891.86      860.17     16.51 o
   5   5   7        0.42      174.84     83.92 o
   6   5   7      424.35      426.68     10.87 o
   7   5   7      183.90      293.74     45.04 o
   8   5   7       32.23      107.49     11.15 o
   9   5   7      150.36      180.02     12.43 o
  10   5   7      361.57      397.62     17.35 o
  11   5   7        1.20       74.09     11.44 o
  12   5   7      451.61      417.04     11.89 o
   0   6   7      320.34      305.71     14.09 o
   1   6   7       23.83      119.05     37.56 o
   2   6   7        8.70       35.24      8.05 o
   3   6   7       76.17      101.96      8.14 o
   4   6   7      544.63      496.71     11.86 o
   5   6   7       45.87      185.12     26.90 o
   6   6   7       52.54       87.48      7.16 o
   7   6   7       93.93       95.94      7.59 o
   0   0   8     2799.54     2824.34     53.69 o
   1   0   8      297.11      550.58     28.20 o
   2   0   8     1048.25     1036.30     24.44 o
   3   0   8        9.22       63.03      8.10 o
   4   0   8      115.87      122.03     12.47 o
   5   0   8       43.25      103.54     10.85 o
   6   0   8      860.58      894.14     21.63 o
   7   0   8        0.87       66.97     13.39 o
   8   0   8      399.88      397.01     15.09 o
   9   0   8       95.17      115.42     19.92 o
  10   0   8      198.61      195.12     12.38 o
  11   0   8      125.31      142.26     12.29 o
  12   0   8        2.95       -3.70      6.48 o
  13   0   8       63.73       97.72     15.03 o
   1   1   8      153.21      176.92      7.51 o
   2   1   8        5.05       12.49      4.51 o
   3   1   8        1.01        1.19      3.91 o
   4   1   8       30.71       35.71      5.43 o
   5   1   8        3.23        0.27      4.31 o
   6   1   8        1.82        4.71      4.48 o
   7   1   8       44.54       63.77      5.98 o
   8   1   8      260.56      245.89      8.82 o
   9   1   8      253.16      249.62     11.63 o
  10   1   8       37.44       51.12      6.31 o
  11   1   8        1.53       -4.50      5.29 o
  12   1   8        5.32       -5.19      4.92 o
  13   1   8      143.17      145.32      8.60 o
   0   2   8     1138.71     1198.46     21.36 o
   1   2   8       49.48      100.24      5.97 o
   2   2   8      404.30      386.09      9.26 o
   3   2   8      178.20      231.01     12.21 o
   4   2   8       17.79       33.26      5.25 o
   5   2   8      394.39      359.19     16.16 o
   6   2   8      135.75      171.50      9.95 o
   7   2   8       29.24       66.93     12.17 o
   8   2   8      229.02      237.73      9.67 o
   9   2   8      472.94      471.20     24.42 o
  10   2   8      162.72      195.80     18.38 o
  11   2   8      347.77      340.29     10.21 o
  12   2   8       18.43       25.79      6.23 o
   1   3   8      798.34      845.08     17.14 o
   2   3   8      300.66      360.86     15.88 o
   3   3   8      113.42      156.00     12.85 o
   4   3   8      182.78      198.12     14.31 o
   5   3   8       19.86       39.74      6.35 o
   6   3   8        0.12       18.20      8.71 o
   7   3   8      399.50      405.17     16.94 o
   8   3   8       78.05      306.26     26.87 o
   9   3   8      853.81      832.63     32.00 o
  10   3   8      190.98      319.33     46.39 o
   0   4   8      250.46      255.04     14.56 o
   1   4   8        1.33       46.46     10.54 o
   2   4   8       94.78      124.79      7.60 o
   3   4   8       53.78       69.15      7.43 o
   4   4   8       56.71       83.06      7.92 o
   5   4   8       21.87       64.62     12.43 o
   6   4   8      162.46      165.12      9.98 o
 
